# Supplementary material for: Spatiotemporal patterns of tuberculosis in urban slums and urban–rural transition zones: evidence from Tétouan, Morocco, 2019–2023
Source: PLOS Glob Public Health. 2026 Apr 20;6(4):e0006315. doi: 10.1371/journal.pgph.0006315 (PMC13095008; doi:10.1371/journal.pgph.0006315)
Supplement: S1 Data — Legend: The dataset contains individual-level information for all tuberculosis cases notified in Tétouan Province, Morocco, from January 2019 to December 2023. All variables included in the excel file: year and month of notification, date of registration, gender, TB case status (new case/retreatment), age, residential address(urban/rural and districts for urban residency), pulmonary tuberculosis (PTB) classification, extrapulmonary TB (EPTB) localization, sputum smear microscopy results, treatment outcome, treatment regimen. Data were collected from the Provincial Diagnostic Center for TB in Tétouan and represent routine surveillance data from the National Tuberculosis Control Program. (XLSX) [file pgph.0006315.s005.xlsx]

## Sheet: 2019
YEAR	MONTH	DATE	HIV	GENDER	STATUS TB	AGE	ADRESS	PTB	EPTB LOCALISATION	SMEAR RESULTS	TREATMENT OUTCOME	TTT SCHEME
2019	1	2019-01-07		M	NC	31	Zaitouna	OUI		P	TT	2
2019	1			M	NC	29		NON	Pleural		TT	1
2019	1			M	NC	53	Sidi frij	NON	Other		TT	1
2019	1			M	NC	27	Touilaa	OUI		P	G	2
2019	1			F	NC	8	Korrat sbae	NON	GG		TT	9
2019	1			M	R PDV	30	Fondaq	OUI		P	G	1
2019	1			F	NC	48		NON	Cerebral		D	1
2019	1			F	NC	17		NON	Abces		TT	1
2019	1			M	NC	30		OUI		P	TT	1
2019	1			F	NC	21	Ouad laou	OUI		P	G	1
2019	1			M	R PDV	37	Prison local	OUI		N	TT	9
2019	1			M	R PDV	30	Prison local	OUI		N	TT	9
2019	1			M	NC	56	Tabola	OUI		P	G	2
2019	1			F	NC	30	Sidi talha	OUI		P	G	2
2019	1			F	NC	13	Tabola	OUI		P	G	2
2019	1			M	NC	59	Samsa	OUI		P	G	2
2019	1			F	NC	84		OUI		P	PDV	1
2019	1			M	NC	50	Dar murcia	OUI		P	G	2
2019	1			M	NC	50	Zaitouna	NON	GG		TT	2
2019	1			F	NC	18	Coelma	OUI		P	G	2
2019	1			F	NC	62	Dersa 3	NON	Pleural		TT	1
2019	1			M	NC	49	Zaitouna	OUI		P	PDV	2
2019	1			F	NC	46		NON	Pericardite		TT	1
2019	1			M	NC	23		NON	Pleural		TT	1
2019	1			F	NC	35		NON	Osteo-articulaire		TT	1
2019	1			F	NC	58		NON			TT	1
2019	1			M	NC	24	Mhannech	NON	GG		TT	1
2019	1			M	NC	52	Korrat sbae	NON	Pleural		TT	1
2019	1			F	NC	38		NON	GG		TT	1
2019	1			F	NC	51		OUI		P	TT	1
2019	1			M	NC	34	Sidi talha	OUI		P	G	2
2019	1			F	NC	22	Touilaa	NON	GG		TT	1
2019	1			F	NC	37	Mellah	OUI		P	G	1
2019	1			M	NC	41	Nekkata	OUI		P	G	2
2019	1			M	NC	30	My hassan	OUI		P	TT	2
2019	1			M	NC	35	Boujarrah	OUI		P	TT	1
2019	1			F	NC	10	My hassan	NON	GG		TT	1
2019	1			M	R PDV	41	Prison local	OUI		N	TT	9
2019	1			M	NC	21	Boujarrah	NON	Pleural		TT	1
2019	1	2019-01-30		M	NC	16	Khazzan laou	NON	Pleural		TT	1
2019	2	2019-02-01		F	NC	40	Samsa	NON	Other		TT	3
2019	2			M	NC	31		OUI		P	TT	1
2019	2			M	R TTT	21	Zaitouna	NON	GG		TT	9
2019	2			F	NC	52		NON	Pleural		TT	1
2019	2			F	NC	6	Malaleyine	NON	GG		TT	2
2019	2			M	R TTT	41		OUI		P	G	9
2019	2			M	R TTT	54		NON			TT	9
2019	2			F	NC	45	Tabola	OUI		P	G	2
2019	2			F	NC	59	Samsa	NON	GG		TT	2
2019	2			F	NC	16	Tabola	OUI		P	G	2
2019	2			F	NC	35	Mellah	NON	Pleural		TT	1
2019	2			F	NC	33		NON	Pleural		TT	1
2019	2			M	NC	28		OUI		P	G	1
2019	2			M	NC	19	AZLA	NON	GG		TT	1
2019	2			F	NC	56	Tabola	OUI		P	G	1
2019	2			F	NC	19	Cite scolaire	OUI		P	G	2
2019	2			M	NC	18	Tabola	OUI		N	TT	2
2019	2			M	NC	21	Dersa 1	NON	Pleural		TT	1
2019	2			M	NC	27	Bab tout	NON	GG		TT	1
2019	2			M	NC	27	Beni hassan	OUI		P	G	2
2019	2			F	NC	29	Boujarrah	OUI		P	G	1
2019	2			F	R TTT	50	Beni hassan	OUI		N	D	9
2019	2			M	NC	44	Beni idder	OUI		N	TT	1
2019	2			M	NC	40	Kassaba	NON	Pleural		TT	1
2019	2			F	NC	76		NON	Pleural		TT	1
2019	2			M	NC	64	Bab tout	OUI		P	G	1
2019	2			M	R TTT	63	Dersa 1	OUI		P	G	9
2019	2			M	NC	37	Dersa 3	OUI		P	TT	1
2019	2			M	R TTT	24	Cite scolaire	OUI		P	G	9
2019	2			M	NC	65	Prison local	OUI		P	TT	1
2019	2			M	NC	22	Boujarrah	OUI		P	G	1
2019	2			F	NC	22		NON	Pleural		TT	1
2019	2			M	NC	32		OUI		P	TT	1
2019	2			M	NC	45		OUI		P	TT	1
2019	2			M	NC	40	Touilaa	OUI		P	G	1
2019	2			M	NC	23	Boujarrah	OUI		P	TT	2
2019	2			M	NC	20	Coelma	OUI		P	E	2
2019	2			F	NC	44	Coelma	NON	Pleural		TT	1
2019	2			F	NC	34	Bab tout	NON	Péritonéale		TT	1
2019	2			M	NC	27	Coelma	NON	Pleural		TT	1
2019	2			M	R PDV	32	Dersa 1	OUI		P	G	9
2019	2			F	NC	13	Dersa 1	NON	GG		TT	1
2019	2			M	NC	32	Coelma	OUI		P	PDV	2
2019	2			M	NC	57	Mellah	OUI		P	G	2
2019	2			F	NC	27	Sidi talha	NON	GG		TT	2
2019	2			M	NC	39	Beni hassan	OUI		P	G	1
2019	2			F	NC	51	Beni hassan	OUI		P	G	2
2019	2			M	NC	32	Coelma	OUI		P	TT	2
2019	2			M	NC	23	Touilaa	OUI		P	G	2
2019	2			F	NC	65	Mhannech	OUI		N	TT	1
2019	2			F	NC	58		OUI		P	TT	1
2019	2			F	NC	48	Cite scolaire	NON	GG	C	TT	1
2019	2			F	NC	23		NON	Ascite		TT	1
2019	2			F	NC	27		NON	Pleural		TT	1
2019	2			F	NC	24		NON	Pleural		TT	1
2019	2			F	NC	38		OUI		P	TT	1
2019	2			M	NC	52	Coelma	OUI		P	G	2
2019	2			M	NC	54	Zaitouna	OUI		P	PDV	2
2019	2			F	NC	26		OUI		N	TT	1
2019	2			M	NC	29	Kassaba	OUI		P	TT	2
2019	2			F	NC	55	Ben karrich	NON	Pleural		TT	1
2019	2			M	NC	31	Boujarrah	OUI		P	E	2
2019	2			M	NC	29		OUI		P	TT	2
2019	2			M	R PDV	42		OUI		P	TT	9
2019	2			M	R TTT	29	Mellah	OUI		P	TT	9
2019	2			M	NC	32		OUI		N	TT	1
2019	2			M	NC	23	Nekkata	NON	Pleural		TT	1
2019	2			F	NC	46		NON	Pleural		TT	1
2019	2			M	NC	53		OUI		P	TR	1
2019	2			M	R PDV	52	Mellah	OUI		P	PDV	9
2019	2			M	NC	19	Cite scolaire	NON	Pericardite		TT	1
2019	2			M	NC	27	Dar murcia	NON	GG		TT	1
2019	2			M	NC	24	Seddina	NON	Pleural		PDV	1
2019	2			F	NC	80	Dersa 1	OUI		P	G	1
2019	2			M	R TTT	45	Nekkata	OUI		P	TT	9
2019	2			M	NC	54	Nekkata	OUI		P	G	2
				F	R TTT	24	Zaitouna	NON	Other		TT	9
2019	2	2019-02-28		M	NC	22	Ouad laou	OUI		P	PDV	2
2019	3	2019-03-01		M	NC	39		NON	GG		TT	1
2019	3			M	NC	37	Korrat sbae	NON	GG		TT	2
2019	3			F	NC	74	My hassan	OUI		P	G	2
2019	3			M	NC	47	Cite scolaire	OUI		P	G	2
2019	3			M	NC	38	Mellah	OUI	Miliaire	P	TT	1
2019	3			M	NC	61	Mhannech	OUI		N	TT	1
2019	3			M	R PDV	48	Tabola	OUI		P	G	9
2019	3			M	NC	55	Malaleyine	OUI		N	TT	2
2019	3			F	NC	25	Amsa	OUI		N	TT	2
2019	3			M	R PDV	42	Sidi talha	NON	Pleural		E	9
2019	3			F	NC	57	Kassaba	NON	GG		TT	1
2019	3			M	NC	30	Coelma	NON	Pleural		TT	1
2019	3			F	NC	26	Tabola	OUI		N	TT	2
2019	3			F	NC	38	Touilaa	NON	Osteo-articulaire		TT	2
2019	3			F	R TTT	23	Dersa 1	OUI		P	G	9
2019	3			F	NC	56		NON	Pleural		TT	1
2019	3			F	NC	22	Samsa	OUI		N	TT	2
2019	3			F	NC	58	Sidi talha	OUI		P	G	2
2019	3			F	NC	37	Dersa 1	NON	Pleural		TT	1
2019	3			M	R TTT	34	Kassaba	OUI		P	E	9
2019	3			F	NC	21	Kassaba	NON	GG		TT	1
2019	3			F	NC	21	Seddina	OUI		P	TT	2
2019	3			M	NC	39	Mellah	OUI		P	PDV	2
2019	3			F	NC	53	Touilaa	OUI		N	TT	2
2019	3			F	NC	32	Boujarrah	NON	GG		TT	2
2019	3			F	NC	58	Boujarrah	NON	Mammaire		TT	1
2019	3			M	NC	45		OUI		N	TT	1
2019	3			M	NC	27	Touilaa	NON	GG		TT	1
2019	3			M	R PDV	53		OUI		P	TT	9
2019	3			M	NC	64		NON	Pleural		TT	1
2019	3			M	NC	24	Zinat	NON	Pleural		TT	1
2019	3			M	R TTT	24	Dersa 1	OUI		P	G	9
2019	3			F	NC	38	Mellah	NON	GG		TT	1
2019	3			M	NC	24	Bab tout	NON	GG		TT	1
2019	3			M	NC	19	Dersa 1	NON	Pleural		TT	1
2019	3			M	NC	80	Dersa 3	NON	Pleural		TT	1
2019	3			F	NC	24	Boujarrah	NON	Pleural		TT	1
2019	3			F	NC	23	Kassaba	OUI		N	TT	1
2019	3			M	NC	40	Touilaa	OUI		P	G	1
2019	3			M	NC	37	Dar murcia	OUI		P	G	9
2019	3			M	NC	26	Zaitouna	OUI		P	TT	2
2019	3			M	R PDV	27	Prison local	OUI		P	TT	9
2019	3			M	NC	30	Prison local	OUI		P	TT	2
2019	3			M	NC	52	Boujarrah	OUI		P	G	1
2019	3			F	NC	28	Tabola	NON	GG		TT	1
2019	3			F	NC	19	Cite scolaire	NON	GG		TT	1
2019	3			F	NC	42	Kassaba	NON	Péritonéale		TT	1
2019	3			M	NC	41	My hassan	NON	GG		TT	2
2019	3			M	NC	61	Mellah	NON	Pleural		TT	2
2019	3			M	NC	45	Korrat sbae	OUI		P	G	1
2019	3			M	NC	26	Boujarrah	NON	Pleural		PDV	1
2019	3			M	NC	36	Touilaa	OUI		P	TT	2
2019	3			M	NC	30	Touilaa	OUI		P	TT	1
2019	3			F	NC	22	Boujarrah	NON	GG		TT	1
2019	3			F	NC	44		NON	Péritonéale		TT	1
2019	3			M	NC	28	My hassan	NON	Pleural		TT	1
2019	3			M	NC	13	Dar murcia	NON	GG		TT	1
2019	3			M	NC	52	Mhannech	OUI		P	G	1
2019	3			F	NC	34	Touilaa	NON	GG		TT	1
2019	3			F	NC	58	Tabola	OUI		N	TT	1
2019	3			F	NC	25	Coelma	OUI		P	PDV	9
2019	3			M	NC	62		NON	Urinaire		TT	9
2019	3			M	NC	20	Dar murcia	NON	Pleural		TT	1
2019	3			M	NC	27	Prison local	OUI		P	TT	2
2019	3			F	NC	56	My hassan	OUI		N	TT	2
2019	3			F	NC	23	Coelma	NON	Pleural		TT	1
2019	3			F	NC	49	Sidi frij	OUI		P	TT	1
2019	3			M	NC	50		OUI		P	TT	1
2019	3			M	NC	52	Beni hassan	NON	Péritonéale		TT	1
2019	3			F	NC	55	Coelma	NON	Other		TT	2
2019	3			F	NC	70		OUI		P	TT	1
2019	3			M	NC	29		OUI		P	TT	1
2019	3			M	NC	41		OUI		P	TT	1
2019	3			F	NC	5	Dersa 1	OUI		N	TT	1
2019	3			M	NC	53	Mhannech	OUI		P	TT	2
2019	3			M	NC	24	Samsa	NON	Pleural		PDV	1
2019	3			M	NC	27		OUI		P	TT	1
2019	3			F	NC	48		OUI		P	TT	9
2019	3	2019-03-29		F	NC	67	My hassan	NON	Pleural		TT	1
2019	4	2019-04-02		M	NC	61	Boujarrah	NON	Other		TT	2
2019	4			F	NC	50	My hassan	NON	GG		TT	1
2019	4			M	NC	75	Coelma	OUI		P	G
2019	4			F	NC	30	Touilaa	NON	Mammaire	P	TT	2
2019	4			M	NC	52	Samsa	NON	GASTRO-INTESTINAL		PDV	2
2019	4			F	NC	38	Dar murcia	OUI		P	TT	1
2019	4			F	NC	26	Ben karrich	OUI		P	G	9
2019	4			M	NC	40	Ouad laou	NON	Other		TT	1
2019	4			M	NC	38	Kassaba	OUI		P	TT	2
2019	4			M	NC	71	Tabola	NON	Pleural		TT	1
2019	4			F	NC	67	Mhannech	NON	Mammaire		TT	1
2019	4			F	NC	21	Coelma	OUI		N	TT	1
2019	4			M	NC	29	Dersa 1	OUI		N	TT	9
2019	4			M	NC	70	Touilaa	NON		P	G	1
2019	4			F	NC	70		NON	Osteo-articulaire		TT	3
2019	4			M	NC	27		NON	GG		TT	1
2019	4			F	R TTT	52		NON	GG		PDV	9
2019	4			F	NC	22		NON	Ascite		TT	1
2019	4			M	NC	31		OUI		P	TT	1
2019	4			M	NC	35		NON	GG		TT	1
2019	4			M	NC	51		OUI		P	TT	1
2019	4			M	NC	58	Bab tout	OUI		P	TT	2
2019	4			M	NC	39	Coelma	OUI		P	TT	2
2019	4			M	NC	21		NON	Pleural		TT	1
2019	4			F	NC	18	My hassan	NON	GG		TT	1
2019	4			M	NC	56	Mellah	OUI		P	G	9
2019	4			M	NC	38		OUI		P	TT	1
2019	4			M	NC	33		NON	Other		TT	1
2019	4			F	NC	54		NON	Pleural		TT	1
2019	4			F	NC	56		OUI		P	TT	1
2019	4			F	NC	55		OUI		P	TT	1
2019	4			M	NC	39	Ouad laou	OUI		P	G	1
2019	4			M	NC	41	Samsa	OUI		P	TT	2
2019	4			F	NC	46	Dersa 1	NON	Pericardite		TT	1
2019	4			F	NC	73	Cite scolaire	NON	Other		TT	2
2019	4			F	NC	16	Boujarrah	NON	GG		TT	1
2019	4			M	NC	40	My hassan	OUI		P	D	2
2019	4			M	NC	21	Mhannech	NON	GG		TT	1
2019	4			M	NC	21	Samsa	OUI		P	G	2
2019	4			M	NC	25	Coelma	NON	Pleural		TT	1
2019	4			M	NC	20	Nekkata	NON	GG		TT	1
2019	4			F	NC	74	Boujarrah	OUI		P	G	2
2019	4			F	NC	5	Touilaa	OUI		P	TT	1
2019	4			M	R TTT	62	Touilaa	OUI		P	G	9
2019	4			F	NC	59	Mellah	NON	Pleural		TR	2
2019	4			F	R TTT	60	Dar murcia	OUI		P	G	9
2019	4			F	NC	54	Dersa 3	NON	Pleural		TT	1
2019	4			M	NC	77	Samsa	OUI		P	G	2
2019	4			M	NC	84	Tabola	OUI		P	TT	1
2019	4			M	NC	42	Samsa	NON	Pleural		TT	1
2019	4			M	NC	24	Mellah	NON	GG		TT	3
2019	4			M	NC	69	Zaitouna	OUI		P	G	2
2019	4			F	NC	53	My hassan	OUI		P	G	2
2019	4			F	NC	20	Bab tout	OUI		P	TT	2
2019	4			F	NC	18	Ouad laou	NON	GG	C	TT	2
2019	4			F	NC	8	Dersa 3	OUI		P	TT	1
2019	4			F	NC	16	Kassaba	OUI		P	G	2
2019	4			M	NC	29	Samsa	OUI		P	G	2
2019	4			M	NC	10	Touilaa	NON	GG		TT	1
2019	4			M	R TTT	41	Samsa	OUI		P	G	9
2019	4			F	NC	66	Kassaba	NON	Pleural		TT	1
2019	4			F	NC	22	Kassaba	NON	GG		TT	1
2019	4			F	R TTT	32	My hassan	OUI		N	TT	9
2019	4			F	NC	80	My hassan	NON	Pleural		TT	1
2019	4			M	NC	71	Boujarrah	OUI		N	TT	1
2019	4			F	NC	51	Dersa 3	NON	GG		TT	1
2019	4			M	NC	22	Tabola	OUI		P	G	1
2019	4			M	NC	21		NON	Pleural		TT	1
2019	4			M	NC	25		NON	Cerebral		TE	1
2019	4			M	NC	53	Touilaa	OUI		P	PDV	1
2019	4			F	R TTT	88	Cite scolaire	OUI		P	G	9
2019	4			F	NC	24	Sidi talha	OUI		P	G	1
2019	4			F	NC	87	Tabola	OUI		N	TT	2
2019	4			M	NC	35	Beni hassan	OUI		N	TT	2
2019	4			M	R TTT	70	Cite scolaire	OUI		P	D	9
2019	4			F	NC	33	Korrat sbae	NON	Pleural		TT	1
2019	4			F	NC	47	Beni said	OUI		P	D	1
2019	4			F	NC	53	Mhannech	NON	Osteo-articulaire		TT	1
2019	4			F	NC	0.5	Sidi talha	OUI		N	TT	1
2019	4			F	NC	28	Ben karrich	NON	Pleural		PDV	1
2019	4			F	NC	40	My hassan	NON	Péritonéale		TT	2
2019	4	2019-04-30		M	NC	32	Ouad laou	OUI		P	PDV	2
2019	5	2019-05-02		M	NC	23	Boujarrah	NON	Pleural		TT	1
2019	5			M	R PDV	51	Mhannech	OUI		P	G	9
2019	5			M	NC	77	Cite scolaire	OUI		P	G	2
2019	5			M	NC	19	Korrat sbae	NON	Pleural		TT	1
2019	5			M	NC	67	Cite scolaire	OUI		P	G	2
2019	5			M	NC	26		NON	Pleural		TT	1
2019	5			M	NC	37	Touilaa	NON	GG	C	TT	1
2019	5			M	NC	66	Touilaa	OUI		P	G	1
2019	5			F	NC	7	Ouad laou	NON	GG		TT	3
2019	5			M	NC	76	Fondaq	OUI		N	D	2
2019	5			M	R PDV	34	Prison local	OUI		P	E	9
2019	5			F	NC	68	My hassan	OUI		P	TT	1
2019	5			M	NC	27		NON	GG		TT	1
2019	5			F	NC	11	Tabola	NON	GG		TT	1
2019	5			F	NC	59	Sidi frij	OUI		P	TT	2
2019	5			M	R TTT	45	Nekkata	OUI		P	PDV	9
2019	5			F	NC	80	Coelma	NON	Pleural		TT	1
2019	5			F	NC	21	Boujarrah	NON	GG		TT	1
2019	5			F	NC	45	Dersa 1	OUI		P	G	1
2019	5			M	NC	19	Dar murcia	OUI		P	G	1
2019	5			F	NC	77	Nekkata	OUI		P	G	1
2019	5			M	NC	73	Boujarrah	NON	GASTRO-INTESTINAL		PDV	1
2019	5			F	NC	19	Samsa	NON	GG	C	TT	2
2019	5			F	NC	27	Korrat sbae	OUI		P	G	1
2019	5			M	NC	43	Nekkata	OUI		P	TT	9
2019	5			F	NC	15	Korrat sbae	NON	GG		TT	1
2019	5			F	NC	27	My hassan	NON	GG		TT	1
2019	5			M	NC	69	Tabola	OUI		N	TT	2
2019	5			M	R PDV	38	Dersa 3	NON	GG		TT	9
2019	5			M	NC	36	Bab tout	OUI		P	PDV	2
2019	5			M	NC	23	Dersa 3	OUI		P	PDV	2
2019	5			F	NC	26	Dersa 3	OUI		P	G	2
2019	5			M	NC	77		NON	Osteo-articulaire		D	1
2019	5			M	NC	59		NON	Pleural		TT	1
2019	5			M	NC	70	Dar murcia	OUI		P	G	2
2019	5			M	NC	68	Amzal	NON	Pleural		TT	1
2019	5			F	NC	39	Sebt kdim	OUI		P	G	2
2019	5			F	NC	19	Touilaa	NON	Pleural		TT	1
2019	5			M	NC	21	Touilaa	OUI		P	PDV	2
2019	5			F	NC	28	Samsa	NON	Péritonéale		TT	1
2019	5			F	NC	32	Boujarrah	NON	Urinaire		TT	1
2019	5			M	NC	29		NON	Pleural		TT	1
2019	5			M	NC	31	Coelma	OUI		N	TT	2
2019	5			F	NC	48	My hassan	NON	GG		TT	1
2019	5			F	NC	65	Mellah	OUI		P	E	1
2019	5			M	R TTT	49	Korrat sbae	OUI		P	G	9
2019	5			M	NC	36	My hassan	OUI		P	G	2
2019	5			F	NC	62	Samsa	OUI		P	TT	1
2019	5			M	NC	47	Dersa 3	NON	Péritonéale		PDV	1
2019	5			M	NC	42	Touilaa	OUI		P	G	1
2019	5			M	NC	49	Touilaa	OUI		P	TT	2
2019	5			M	NC	63	Malaleyine	OUI		P	G	2
2019	5			F	NC	55	My hassan	OUI	Pleural	N	TT	1
2019	5			M	NC	58	Bab tout	OUI		P	TT	1
2019	5			M	NC	27	Samsa	OUI		N	TT	1
2019	5			M	NC	48		NON	Pleural		TT	1
2019	5			M	NC	30	Touilaa	NON	GG		TT	1
2019	5			M	NC	79		OUI		N	D	1
2019	5			M	NC	43	Dar murcia	OUI		N	TT	2
2019	5			M	NC	20	My hassan	NON	Pericardite		TT	1
2019	5			M	NC	61	Korrat sbae	OUI		P	TT	2
2019	5			M	NC	51	Dersa 3	NON	Osteo-articulaire		TT	2
2019	5			M	NC	6	Boujarrah	NON	GG		TT	1
2019	5			M	NC	14	Coelma	NON	GG		TT	1
2019	5			M	NC	22	Samsa	OUI		P	G	1
2019	5			F	NC	35	Samsa	NON	Péritonéale		TT	1
2019	5			M	NC	28	Dar murcia	NON	Pleural		PDV	1
2019	5			M	NC	32	Prison local	OUI		P	TT	9
2019	5			M	NC	31	Tabola	NON	Pleural		TT	1
2019	5			F	NC	21	Nekkata	NON	Pleural		TT	1
2019	5			M	NC	26	Kassaba	NON	GG		TT	2
2019	5			F	NC	66	Boujarrah	OUI		P	G	2
2019	5			M	NC	50	Ouad laou	OUI		P	TT	2
2019	5			M	NC	33		NON	Ascite		TT	1
2019	5			M	NC	61	Bab tout	OUI		P	G	2
2019	5			F	NC	68		OUI		P	G	1
2019	5			M	NC	59	Mellah	OUI		P	TT	9
2019	5			M	NC	94	Dersa 3	NON	GG		TT	1
2019	5			F	NC	41		OUI		P	TT	1
2019	5			M	R TTT	33	Touilaa	OUI		P	PDV	9
2019	5			M	NC	6	Touilaa		GG		TT	1
2019	5			M	NC	44		NON	Pleural		TT	1
2019	5			F	NC	19	Mhannech	OUI		P	G	2
2019	5			M	NC	8	Mhannech	NON	GG	C	TT	1
2019	5			F	NC	54	My hassan	NON	GG		TT	1
2019	5			M	NC	27	Sidi frij	OUI		P	TT	2
2019	5	2019-05-31		M	NC	22	Mellah	NON	GG		TT	1
2019	6	2019-06-03		F	NC	20	Samsa	OUI		P	G	1
2019	6			M	NC	37	Mellah	OUI		P	PDV	9
2019	6			F	NC	48	AZLA	OUI		P	TT	1
2019	6			M	NC	21	Korrat sbae	OUI		P	TT	1
2019	6			M	NC	21	Coelma	NON	GG		TT	2
2019	6			M	NC	32		OUI		P	TT	1
2019	6			M	NC	22	Dar murcia	NON	Pleural		TT	1
2019	6			M	NC	47	My hassan	OUI		P	G	2
2019	6			M	NC	48	Boujarrah	OUI		P	G	2
2019	6			M	NC	60	Fondaq	OUI		P	TT	1
2019	6			F	NC	16	Dar murcia	NON	Pleural		TT	1
2019	6			M	NC	59	Cite scolaire	OUI		P	PDV	2
2019	6			F	NC	79	Dersa 3	NON	Pleural		TT	1
2019	6			M	NC	29	Mhannech	OUI		P	G	9
2019	6			F	NC	69	Beni hassan	OUI		P	G	1
2019	6			M	NC	41	Zinat	OUI		P	G	2
2019	6			M	NC	41	Samsa	OUI		P	TT	1
2019	6			M	NC	26	dersa 1	OUI		P	TT	2
2019	6			M	R TTT	72	Samsa	OUI		P	E	9
2019	6			F	NC	22	Coelma	NON	Pericardite		TT	1
2019	6			M	NC	76	Touilaa	NON	Pleural		TT	1
2019	6			F	NC	28	Touilaa	NON	GG		TT	1
2019	6			M	NC	19		OUI		N	TT	1
2019	6			F	NC	29	Ben karrich	OUI		P	G	1
2019	6			M	NC	27	Mellah	OUI		P	G	1
2019	6			M	NC	74		OUI		P	TT	1
2019	6			F	NC	40	Beni said	NON	Pleural		TT	1
2019	6			M	NC	54	Kassaba	OUI		P	G	2
2019	6			F	NC	54		OUI		N	TT	1
2019	6			M	NC	58		OUI		P	TT	1
2019	6			M	NC	45	Cite scolaire	OUI		P	G	2
2019	6			F	NC	57	My hassan	NON	GG		TT	1
2019	6			M	NC	80	Korrat sbae	OUI		P	TT	2
2019	6			M	NC	37	Korrat sbae	OUI		P	G	2
2019	6			M	NC	29	Dersa 3	NON	Pleural		TT	1
2019	6			M	NC	22	Sebt kdim	OUI		P	G	2
2019	6			F	NC	42	My hassan	NON	GG		TT	1
2019	6			M	NC	24	My hassan	NON	Pleural		TT	1
2019	6			M	NC	37	Bab tout	OUI		P	PDV	1
2019	6			M	NC	24	Nekkata	OUI		P	G	1
2019	6			M	NC	20	Beni said	OUI		P	G	2
2019	6			F	NC	6	Mhannech	NON	GG		TT	1
2019	6			F	NC	16	Touilaa	NON	GG	C	TT	1
2019	6			M	NC	30	Dersa 3	OUI		P	G	2
2019	6			F	NC	32	Nekkata	NON	GG		TT	1
2019	6			M	NC	33	Mhannech	OUI		P	TT	2
2019	6			F	NC	26	Beni hassan	NON	Pleural		TT	1
2019	6			M	NC	9	AZLA	NON	GG		TT	2
2019	6			M	NC	74	Cite scolaire	OUI	Other	N	TT	3
2019	6			M	NC	30	Samsa	NON	Pleural		TT	1
2019	6			M	NC	80	Cite scolaire	OUI		P	G	1
2019	6			M	NC	74	My hassan	OUI		P	TT	1
2019	6			F	NC	21	Tabola	NON	GG		TT	1
2019	6			F	NC	32	Bab tout	NON	Péritonéale		TT	1
2019	6			M	NC	41	Kassaba	OUI		P	E	2
2019	6			M	NC	26	Cite scolaire	OUI		P	G	1
2019	6			M	NC	19	Mhannech	NON	Other		TT	1
2019	6	2019-06-28		M	NC	16		NON	Pericardite		TT	1
2019	7	2019-07-01		M	NC	27	Malaleyine	OUI		P	G	1
2019	7			M	NC	41	Samsa	OUI		P	G	2
2019	7			M	NC	28	Samsa	OUI		P	G	2
2019	7			F	NC	35	Dersa 3	NON	GG		TT	9
2019	7			F	NC	47	Mhannech	NON	Other		TT	1
2019	7			M	NC	36	Dersa 3	OUI		P	TT	2
2019	7			F	NC	31	My hassan	NON	GG		TT	1
2019	7			M	NC	23	Mhannech	OUI		P	TT	2
2019	7			M	NC	33	Sidi talha	NON	GG		TT	1
2019	7			F	NC	22	Kassaba	NON	Péritonéale		TT	1
2019	7			F	NC	28	Cite scolaire	OUI		P	TT	2
2019	7			M	NC	28	Dersa 1	NON	Pleural		TT	1
2019	7			F	NC	51	Cite scolaire	NON	GG		TT	1
2019	7			F	NC	40		NON	Pericardite		TT	1
2019	7			F	NC	63		NON	Pleural		TT	1
2019	7			M	NC	19	Nekkata	OUI		P	G	1
2019	7			F	NC	48	Mellah	NON	GG	C	TT	1
2019	7			M	NC	35	Coelma	NON	Pleural		TT	1
2019	7			F	NC	49	Sidi frij	NON	GG		TT	1
2019	7			M	NC	57	Mellah	OUI		P	G	2
2019	7			F	NC	38	Bab tout	OUI		P	G	2
2019	7			M	NC	64	Korrat sbae	NON	GG		TT	1
2019	7			F	NC	38	Coelma	NON	Pleural		TT	1
2019	7			F	NC	32	Nekkata	NON	Pleural		TT	1
2019	7			M	NC	65	Dersa 3	OUI		P	TT	1
2019	7			M	NC	59	Cite scolaire	OUI		P	TT	2
2019	7			M	NC	72	Korrat sbae	OUI		N	D	1
2019	7			M	NC	29	Sidi talha	OUI		P	E	2
2019	7			M	NC	74	Mhannech	OUI		P	PDV	2
2019	7			M	NC	30	Tabola	OUI		P	PDV	9
2019	7			M	NC	21	Dar murcia	NON	GG		TT	1
2019	7			M	NC	26	Malaleyine	OUI		P	G	1
2019	7			F	NC	27	Dersa 1	OUI		P	G	2
2019	7			M	R TTT	48	Sidi frij	NON	Other		PDV	9
2019	7			M	NC	75	Kassaba	OUI		P	TT	2
2019	7			F	NC	17	Tabola	NON	Pleural		TT	1
2019	7			M	NC	38	Seddina	OUI		N	TT	9
2019	7			M	NC	17	Ben karrich	NON	Cerebral		TT	2
2019	7			M	NC	30	Mhannech	OUI		P	TT	2
2019	7			M	NC	20	Dersa 3	NON	Other		TT	1
2019	7			M	NC	33	Kassaba	NON	Pleural		TT	2
2019	7			F	NC	31	Nekkata	NON	Pleural		TT	1
2019	7			M	NC	27	Samsa	OUI		N	PDV	1
2019	7			F	NC	37	Kassaba	NON	GG		TT	1
2019	7			M	NC	20	Touilaa	OUI		P	G	1
2019	7			F	NC	19		NON	Pleural		TT	1
2019	7			M	NC	23	Fondaq	OUI		P	G	1
2019	7			F	NC	22	Samsa	OUI		P	G	2
2019	7			M	NC	54	Zaitouna	OUI		P	G	2
2019	7			F	NC	22	Touilaa	NON	GG		TT	2
2019	7			M	NC	62	Dersa 1	OUI		P	G	1
2019	7			M	NC	63		OUI		P	G	1
2019	7			M	NC	74	Mellah	NON	Pleural		TT	1
2019	7			M	NC	43	My hassan	OUI		N	TT	1
2019	7			M	NC	69	Samsa	NON	Other		TT	2
2019	7			F	NC	43	Bab tout	OUI		P	G	1
2019	7			M	NC	69		OUI		P	TT	1
2019	7			F	R TTT	54	Mhannech	OUI		N	TT	9
2019	7				R TTT	31	Cite scolaire	OUI		P	G	9
2019	7			M	NC	29		OUI		N	TT	1
2019	7			M	NC	60	Coelma	NON	Pleural		TT	1
2019	7			F	NC	66	Boujarrah	OUI		P	G	1
2019	7			M	NC	20	Coelma	OUI		P	G	1
2019	7			F	NC	61	Sidi talha	OUI		P	G	1
2019	7			M	NC	32	Bab tout	OUI		P	PDV	1
2019	7			M	NC	39	Sidi talha	OUI		P	TT	2
2019	7			F	R TTT	22	Coelma	OUI		P	TT	9
2019	7			M	R PDV	20	Coelma	OUI		P	PDV	9
2019	7			M	NC	26	Dersa 1	OUI		P	G	2
2019	7			M	NC	25	Sebt kdim	NON	Pleural		TT	1
2019	7			M	NC	77	Bab tout	NON	Other		D	2
2019	7			F	NC	36	Cite scolaire	NON	GG		TT	1
2019	7			F	NC	26	Malaleyine	OUI		P	G	2
2019	7	2019-07-31		F	NC	64	Dersa 1	OUI		N	TT	1
2019	8	2019-08-05		M	NC	14	Malaleyine	NON	GG		TT	1
2019	8			F	NC	25	Nekkata	NON	Pleural		TT	1
2019	8			M	NC	23		OUI		P	G	1
2019	8			M	NC	34	Bab tout	OUI		N	TT	1
2019	8			M	NC	19	My hassan	OUI		N	TT	1
2019	8			F	NC	64	Beni hassan	OUI		N	TT	1
2019	8			M	NC	26	Nekkata	OUI		P	TT	2
2019	8			M	NC	61	Boujarrah	NON	GG	C	TT	1
2019	8			F	NC	22	My hassan	NON	GG		TT	1
2019	8			M	NC	85	AZLA	NON	Pleural		TT	1
2019	8			M	NC	55	Seddina	OUI		P	D	2
2019	8			M	NC	43	Mellah	OUI		P	G	2
2019	8			F	NC	64	Korrat sbae	OUI		P	TT	2
2019	8			M	NC	30	My hassan	NON	GG		TT	1
2019	8			M	NC	78	My hassan	NON	Péritonéale		TT	1
2019	8			F	NC	11	Coelma	NON	GG		TT	3
2019	8			M	NC	53	Dersa 1	OUI		P	G	2
	8			F	R TTT	33	Samsa	NON	Other		TT	9
2019	8			M	NC	38	Nekkata	OUI		P	G	1
2019	8			F	NC	80		OUI		N	TT	1
2019	8			M	NC	17	My hassan	OUI		P	TT	1
2019	8			F	NC	64	Touilaa	OUI		P	TT	1
2019	8			F	NC	59	Korrat sbae	OUI		P	D	1
2019	8			F	NC	23	Korrat sbae	NON	Pleural		TT	1
2019	8			M	NC	42	Fondaq	NON	GG	C	TT	1
2019	8			F	NC	36	Touilaa	NON	GG		TT	2
2019	8			F	NC	23	Beni said	NON	Péritonéale		TT	2
2019	8			M	NC	76	My hassan	OUI		P	G	2
2019	8			M	NC	23	Dar murcia	OUI		N	TT	1
2019	8			M	R TTT	51	Dersa 3	OUI		P	G	9
2019	8			M	NC	22	Beni hassan	NON	Pleural		TT	1
2019	8			M	NC	62	Samsa	NON	Pleural		TT	1
2019	8			F	NC	53	Mhannech	OUI	Pleural	P	G	2
2019	8			F	NC	13	Tabola	NON	Pericardite		TT	1
2019	8			M	NC	34	Mhannech	OUI		N	TT	2
2019	8			M	NC	70	Nekkata	OUI		P	G	1
2019	8			M	NC	80	Touilaa	NON	Pleural		TT	1
2019	8			M	NC	25	My hassan	NON	GG		TT	1
2019	8			M	NC	30	My hassan	OUI		N	TT	2
2019	8			M	NC	31	Ben karrich	OUI		N	TT	2
2019	8			M	NC	20	Seddina	NON	Pleural		TT	1
2019	8			F	NC	22	Korrat sbae	NON	Ascite		TT	1
2019	8			F	NC	51	Seddina	NON	Pleural		TT	1
2019	8			F	NC	49	Mhannech	OUI			TT	1
2019	8	2019-08-30		M	NC	54	Tabola	OUI		P	G	2
2019	9	2019-09-02		M	NC	76	Coelma	NON	Pleural		TT	1
2019	9			M	NC	19	Coelma	NON	Pleural		TT	1
2019	9			M	NC	27	Korrat sbae	NON	GG		TT	1
2019	9			M	NC	3	Coelma	OUI		N	TT	1
2019	9			F	NC	25	Nekkata	NON	Pleural		TT	1
2019	9			F	NC	23	Sidi talha	OUI		P	TR	2
2019	9			M	NC	66	Mhannech	NON	Abces		TT	2
2019	9			F	NC	65	Bab tout	OUI		P	G	9
2019	9			M	NC	54	Touilaa	NON	Pericardite		TT	1
2019	9			F	NC	27	Bab tout	OUI		P	TT	1
2019	9			M	NC	36	Korrat sbae	OUI		P	TT	2
2019	9			M	NC	17	Dar murcia	NON	Pleural		TT	1
2019	9			F	R TTT	43	Mellah	NON	Osteo-articulaire		TT	9
2019	9			M	NC	42	Boujarrah	OUI		P	G	1
2019	9			M	NC	23	Bab tout	NON	GG		TT	1
2019	9			M	NC	81	Boujarrah	OUI		N	D	9
2019	9			M	NC	78		NON	Pleural		TT	1
2019	9			F	NC	22	Beni hassan	NON	Pleural		TT	1
2019	9			M	NC	50	Mellah	OUI		P	G	2
2019	9			M	NC	30	Mellah	OUI		P	TT	2
2019	9			M	NC	65	Touilaa	NON	Other		TT	2
2019	9			M	R TTT	35	Cite scolaire	OUI		P	G	9
2019	9			F	NC	23	Cite scolaire	OUI		N	TR	2
2019	9			M	NC	43	Sahtreyenne	OUI		P	PDV	2
2019	9			F	NC	33	Samsa	OUI		P	G	2
2019	9			F	NC	56	Mhannech	NON	Pleural		TT	1
2019	9			F	NC	57	Ben karrich	OUI		P	G	1
2019	9			M	NC	18		OUI		P	G	1
2019	9			F	NC	27	Boujarrah	NON	Mammaire		TT	1
2019	9			M	NC	23	Bab tout	OUI		P	G	2
2019	9			M	NC	24	Samsa	NON	GG		TT	1
2019	9			M	NC	36	Bab tout	OUI		N	TT	1
2019	9			M	NC	19	Dersa 3	NON	Pleural		TT	1
2019	9			M	NC	72	Kassaba	OUI		P	G	1
2019	9			M	NC	21		OUI		P	TT	1
2019	9			M	NC	41	Tabola	NON	Pleural		TT	1
2019	9			M	NC	56	Korrat sbae	NON	Pleural		TT	1
2019	9			F	NC	39	Ouad laou	OUI		P	G	1
2019	9			M	NC	21	Bab tout	OUI	Pleural	P	G	1
2019	9			F	NC	50	Khazzan laou	OUI		P	G	2
2019	9			F	NC	6	Tabola	NON	GG		TT	1
2019	9			F	NC	60	Beni hassan	OUI		N	TT	1
2019	9			F	NC	27	My hassan	NON	GG		TT	1
2019	9			M	NC	18	Touilaa	OUI		P	G	1
2019	9			M+F593	NC	18	Coelma	NON	Pleural		TT	1
2019	9			M	NC	50	My hassan	NON	Pleural		TT	1
2019	9			M	NC	58	Tabola	NON	Pleural		TT	1
2019	9			M	NC	31	Dar murcia	OUI		P	E	2
2019	9			F	NC	59	Mhannech	NON	Osteo-articulaire		TT	2
2019	9			M	NC	24	My hassan	NON	Pleural		TT	1
2019	9			F	NC	62	Samsa	OUI		P	G	1
2019	9			M	NC	61	Kassaba	OUI		N	TT	2
2019	9			F	NC	49	Malaleyine	OUI	Pleural	N	D	1
2019	9			M	NC	32	Sidi frij	OUI		N	G	2
2019	9			M	NC	45	Dersa 1	OUI		P	G	2
2019	9			M	NC	39	My hassan	NON	GG		TT	1
2019	9			M	NC	24	Samsa	NON	Pleural		TT	1
2019	9			F	NC	55	Kassaba	NON	GG		TT	2
2019	9			M	NC	47	Coelma	OUI		P	G	2
2019	9			M	R TTT	38	Dersa 1	OUI		P	PDV	9
2019	9			M	NC	23	Beni hassan	NON	Péritonéale		TT	1
2019	9			M	NC	25	Samsa	OUI		P	G	1
2019	9			M	R TTT	37	Khazzan laou	OUI		P	TT	9
2019	9			F	NC	59	Touilaa	NON	Pleural		D	1
2019	9			F	NC	22	Mhannech	NON	Pleural		TT	1
2019	9			M	NC	18	Mhannech	NON	Pleural		ER DE DIAG	1
2019	9			M	NC	25	Coelma	OUI		P	G	1
2019	9			M	NC	21	Tabola	OUI		N	TT	1
2019	9			M	NC	69	Sidi frij	OUI		P	D	2
2019	9			F	NC	66	Dersa 3	NON	Osteo-articulaire		TT	3
2019	9			M	NC	68		OUI		P	TT	1
2019	9			M	NC	9	Kassaba	NON	GG		TT	1
2019	9			M	NC	21	Dersa 1	OUI		P	PDV	1
2019	9			M	R PDV	41	Boujarrah	OUI		P	PDV	9
2019	9			F	NC	59	Touilaa	OUI		P	G	2
2019	9			F	NC	59	Bab tout	NON	Pleural		D	1
2019	9			M	NC	39	Samsa	NON	Ascite		TT	1
2019	9			F	NC	57	Touilaa	NON	Pleural		TT	1
2019	9			F	NC	60	My hassan	OUI		P	G	1
2019	9			M	NC	43	Ouad laou	OUI		P	G	2
2019	9			M+F627	NC	22	Nekkata	NON	Péritonéale		TT	1
2019	9			M	NC	41	Sidi talha	OUI		P	G	2
2019	9			M	R TTT	38	Mhannech	OUI		P	G	9
2019	9			F	NC	23	Bab tout	NON	GG		TT	1
2019	9			M	NC	34	Sidi talha	OUI		P	TT	2
2019	9			M	NC	37	Bab tout	OUI		P	TR	1
2019	9			M	NC	28	Coelma	OUI		N	TT	2
2019	9			M	R PDV	21	Touilaa	OUI		P	PDV	9
2019	9			M	R PDV	23	Samsa	OUI		P	PDV	9
2019	9			F	NC	47	Korrat sbae	NON	Pleural		TT	1
2019	9			M	NC	44	Zaitouna	OUI		P	G	2
2019	9			M	NC	19	Boujarrah	OUI		P	G	1
2019	9			M	NC	19	Dersa 3	NON	Pleural		TT	1
2019	9			F	NC	34	Dersa 1	NON	GG		TT	1
2019	9			M	NC	63	Dersa 3	OUI		P	D	2
2019	9			F	NC	26	Touilaa	NON	Pleural		TT	1
2019	9			M	NC	12	Coelma	NON	GG	C	TT	1
2019	9			M	NC	72	Beni hassan	NON	Pleural		TT	1
2019	9			M	NC	19	Samsa	NON	Pleural		TT	1
2019	9			M	R PDV	50	Zaitouna	OUI		P	G	9
2019	9			M	NC	49	Cite scolaire	NON	Pleural		TT	2
2019	9			M	NC	35	Kassaba	NON	GG		TT	1
2019	9			M	NC	31	Touilaa	NON	Other		TT	1
2019	9	2019-09-30		F	NC	31	Dersa 3	OUI		P	G	1
2019	10	2019-10-01		M	NC	18	Mellah	OUI		P	G	2
2019	10			F	NC	21	Kassaba	OUI		P	G	2
2019	10			M	NC	26	Beni hassan	OUI		P	G	9
2019	10			F	NC	26	Kassaba	NON	Mammaire		TT	9
2019	10			F	NC	41	Seddina	OUI		P	G	2
2019	10			M	NC	28	Samsa	OUI		P	TT	2
2019	10			F	NC	46	Tabola	NON	Péritonéale		TT	2
2019	10			F	NC	43	Boujarrah	NON	Other		TT	1
2019	10			F	NC	20	Dar murcia	NON	Pleural		TT	1
2019	10			F	NC	26	Beni hassan	NON	Pleural		TT	1
2019	10			F	R TTT	28	Sidi talha	NON	GG		TT	9
2019	10			M	NC	50	Cite scolaire	NON	Pleural		D	1
2019	10			F	NC	36	Tabola	NON	GG	C	TT	2
2019	10			F	NC	61	Malaleyine	NON	Pleural		PDV	1
2019	10			F	NC	20	Kassaba	OUI		P	TT	1
2019	10			M	NC	44	Korrat sbae	NON	Pleural		TT	1
2019	10			M	NC	3	Dar murcia	OUI		P	TT	1
2019	10			M	NC	27	Beni hassan	OUI		N	TT	1
2019	10			F	NC	41	AZLA	NON	Mammaire		TT	1
2019	10			F	NC	70	My hassan	OUI		P	D	1
2019	10			F	NC	54	Cite scolaire	OUI		P	G	1
2019	10			F	NC	35	Ben karrich	NON	GG		TT	1
2019	10			M	NC	21	Cite scolaire	OUI		P	G	2
2019	10			M	NC	54	Cite scolaire	OUI		P	G	2
2019	10			M	NC	51	Cite scolaire	OUI		P	G	2
2019	10			F	NC	36	Touilaa	NON	GG		TT	1
2019	10			F	NC	32	Zaitouna	NON	Péritonéale		TT	1
2019	10			M	NC	36	Samsa	OUI		P	G	2
2019	10			M	NC	19	Boujarrah	OUI		P	G	1
2019	10			F	NC	23	Sidi talha	OUI		N	TT	1
2019	10			M	NC	16	Sidi talha	NON	Pleural		TT	1
2019	10			M	NC	27	Sidi talha	OUI		P	G	2
2019	10			M	NC	29	Coelma	OUI		P	G	1
2019	10			M	NC	39	Samsa	OUI		P	G	2
2019	10			M	NC	26	Dar murcia	OUI		P	G	1
2019	10			M	NC	25	Mhannech	NON	Pleural		TT	1
2019	10			M	NC	24	Boujarrah	NON	GG		TT	1
2019	10			M	NC	28	Prison local	OUI		P	TT	2
2019	10			M	NC	28	Prison local	OUI		P	PDV	2
2019	10			M	NC	13	Sidi talha	NON	Pleural		TT	1
2019	10			F	NC	36	Nekkata	OUI		P	TT	1
2019	10			F	NC	53	Bab tout	NON	GG	C	TT	1
2019	10			F	NC	70	Cite scolaire	NON	Pleural		TT	1
2019	10			F	NC	59	Kassaba	OUI		P	G	2
2019	10			M	R PDV	48	Sidi frij	OUI		P	PDV	9
2019	10				NC	52	My hassan	OUI		P	D	1
2019	10			M	NC	37	Touilaa	NON	GG		PDV	1
2019	10			M	NC	25	Zaitouna	OUI		N	D	1
2019	10			M	NC	54	Cite scolaire	OUI		P	G	2
2019	10			F	NC	75	Dersa 3	NON	Pleural		G	1
2019	10			F	NC	27	Korrat sbae	OUI		N	TT	2
2019	10			M	NC	27	Samsa	OUI		P	G	1
2019	10			M	NC	39	Samsa	OUI		P	PDV	1
2019	10			M	NC	21	Sidi talha	NON	Pleural		PDV	2
2019	10			F	NC	16	Sahtreyenne	OUI		N	TT	1
2019	10			F	R PDV	25	Samsa	NON	Péritonéale		E	1
2019	10			F	NC	11	Touilaa	NON	GG		TT	1
2019	10			F	NC	36	Bab tout	NON	Pleural		TT	1
2019	10			M	NC	31	Bab tout	NON	Péritonéale		TT	1
2019	10			M	NC	70	My hassan	OUI		P	G	1
2019	10			F	NC	24		OUI		P	G	1
2019	10			M	NC	45	Prison local	OUI		P	TT	2
2019	10			M	R PDV	31	Boujarrah	OUI		P	G	9
2019	10			M	R PDV	29	Sidi talha	OUI		P	G	9
2019	10			M	NC	48	Dersa 3	OUI		P		2
2019	10			M	NC	51	Boujarrah	OUI		P	G	2
2019	10			F	R TTT	74	Cite scolaire	OUI		P	PDV	9
2019	10			M	NC	43	Korrat sbae	OUI		N	TT	1
2019	10			M	NC	44	Touilaa	NON	Other		TT	2
2019	10			M	NC	44	Jbel lhbib	OUI		P	TT	2
2019	10			M	NC	30	Dersa 3	OUI		P	PDV	2
2019	10			M	NC	4	My hassan	NON	GG		TT	2
2019	10			F	NC	27	My hassan	OUI		P	G	2
2019	10			F	NC	17	Samsa	NON	Pleural		TT	1
2019	10	2019-10-31		M	NC	53	AZLA	NON	Osteo-articulaire		TT	1
2019	11	2019-11-01		F	NC	27	Touilaa	NON	GG		TT	1
2019	11			M	NC	80	Cite scolaire	NON	Pericardite		TT	1
2019	11			M	NC	28	Dersa 3	OUI		P	G	1
2019	11			M	NC	28	Samsa	NON	Pleural		TT	1
2019	11			F	NC	65	Kassaba	NON	Osteo-articulaire		TT	3
2019	11			M	NC	22	Sebt kdim	OUI		P	TT	2
2019	11			F	NC	29	AZLA	NON	Ascite		TT	1
2019	11			M	NC	50	Korrat sbae	OUI		P	G	2
2019	11			M	NC	42	Korrat sbae	OUI		P	G	2
2019	11			M	NC	26	Cite scolaire	NON	Pleural		TT	1
2019	11			M	NC	44	Nekkata	NON	Pleural		TT	1
2019	11			M	NC	38	Bab tout	NON	Pleural		PDV	9
2019	11			F	NC	26		NON	Pleural		TT	1
2019	11			F	NC	35	Korrat sbae	NON	Péritonéale		TT	1
2019	11			F	NC	26	Mhannech	NON	GG		TT	1
2019	11			M	NC	21	Coelma	NON	GG		TT	2
2019	11			F	NC	6	Sidi frij	NON	GG		TT	1
2019	11			M	NC	30	Touilaa	OUI		P	PDV	1
2019	11			M	NC	35		NON	Péritonéale		TT	1
2019	11			M	NC	72		OUI		P	E	1
2019	11			M	NC	26	Amzal	NON	GG		TT	1
2019	11			M	NC	33	Nekkata	OUI		P	G	2
2019	11			M	R TTT	28	Mellah	OUI		P	G	9
2019	11			F	NC	41	Cite scolaire	OUI		P	G	2
2019	11			F	NC	12	My hassan	NON	GG		TT	1
2019	11			M	NC	66	Mhannech	OUI		P	G	2
2019	11			F	NC	63	Cite scolaire	NON	Pleural		TT	1
2019	11			M	NC	30	AZLA	OUI		P	TT	1
2019	11			M	NC	32	Kassaba	NON	Pleural		TT	1
2019	11			M	R PDV	46	Tabola	OUI		P	G	9
2019	11			F	NC	58	Bab tout	NON	Pleural		TT	1
2019	11			F	NC	54	Cite scolaire	NON	Pleural		D	1
2019	11			M	NC	29	Nekkata	OUI		P	G	1
2019	11			M	NC	17	Nekkata	OUI		P	G	2
2019	11			M	R TTT	49	Touilaa	OUI		P	G	9
2019	11			M	NC	61	My hassan	OUI		P	G	2
2019	11			F	NC	42	Dersa 3	NON	Mammaire		TT	1
2019	11			F	NC	31	Sidi frij	OUI		P	G	2
2019	11			N	NC	33	Nekkata	OUI		P	TT	1
2019	11			M	NC	71	Korrat sbae	NON	Pleural		D	1
2019	11			F	NC	32	Beni said	NON	Pleural	C	TT	1
2019	11			M	NC	25	AZLA	NON	Pleural		TT	1
2019	11			F	NC	25	My hassan	OUI		P	G	1
2019	11			M	NC	47	Sidi talha	OUI		P	G	2
2019	11			F	NC	22	Dersa 3	NON	GG		TT	1
2019	11			M	NC	35	Beni hassan	NON	Pleural		TT	1
2019	11			M	NC	34	Mellah	OUI		P	G	2
2019	11			F	NC	43	My hassan	NON	Mammaire		TT	1
2019	11			F	NC	34	Boujarrah	OUI		P	G	1
2019	11			M	NC	26	Tabola	OUI		P	G	2
2019	11			F	NC	36	Touilaa	NON	Pericardite		TT	1
2019	11			F	NC	21	Coelma	NON	GG		TT	1
2019	11			M	NC	80	My hassan	OUI	Cerebral	P	E	3
2019	11			F	NC	46	My hassan	OUI		P	G	1
2019	11			F	NC	23	Mhannech	OUI		P	G	1
2019	11			F	NC	24	Amsa	NON	GG		TT	1
2019	11			M	NC	57	SDF	OUI		P	PDV	2
2019	11			M	NC	41	Boujarrah	NON	Pleural		PDV	1
2019	11			M	NC	64	Touilaa	OUI		P	G	2
2019	11			F	NC	44	Korrat sbae	NON	GG		TT	1
2019	11	2019-11-29		F	NC	76	Coelma		Pleural		TT	1
2019	12	2019-12-02		M	NC	22	Coelma	NON	Pleural		TT	1
2019	12			F	NC	2	Mhannech	OUI		N	TT	1
2019	12			M	R PDV	43	Korrat sbae	OUI		N	PDV	9
2019	12			M	NC	41	Kassaba	OUI		P	G	2
2019	12			M	NC	27	Dersa 1	NON	Pleural		TT	1
2019	12			M	NC	50	Beni hassan	OUI		P	G	1
2019	12			F	NC	23	Boujarrah	OUI		P	G	2
2019	12			F	NC	26	Bab tout	NON	GG		TT	1
2019	12			M	NC	17	Zaitouna	NON	Pleural		TT	1
2019	12			F	NC	50	Mellah	NON	Cerebral		PDV	3
2019	12			M	R TTT	38	Samsa	OUI		P	G	9
2019	12			M	NC	60	Cite scolaire	NON	Pleural		TT	1
2019	12			M	NC	34	Touilaa	NON	Pleural		TT	1
2019	12			F	NC	65	Mhannech	NON	Pleural		TT	1
2019	12			M	NC	52	Zaitouna	OUI		P	G	2
2019	12			F	NC	38	Malaleyine	NON	Mammaire		TT	1
2019	12			F	NC	36	Dersa 3	NON	Péritonéale		TT	1
2019	12			M	NC	21	My hassan	OUI		P	G	1
2019	12			M	NC	29	Fondaq	OUI		P	G	1
2019	12			M	NC	44	Coelma	OUI		P	G	2
2019	12			M	NC	22	Beni harchen	NON	Other		TT	1
2019	12			F	NC	36	Touilaa	NON	GG		TT	2
2019	12			F	NC	19	Tabola	NON	Pleural		TT	1
2019	12			F	NC	27	Mellah	OUI		P	G	2
2019	12			M	NC	25	Mhannech	NON	GG		TT	1
2019	12			F	NC	57	Boujarrah	NON	Osteo-articulaire		TR	3
2019	12			M	NC	52	Korrat sbae	NON	Pleural		TT	1
2019	12			F	NC	22	Sidi frij	NON	GG		TT	2
2019	12			M	NC	40	Touilaa	NON	Pleural		TT	1
2019	12			M	NC	75	Samsa	OUI		N	TT	9
2019	12			M	NC	36	Zaitouna	OUI		P	G	2
2019	12			M	NC	64	Korrat sbae	OUI		P	G	2
2019	12			M	NC	59	Cite scolaire	NON	Pericardite		TT	1
2019	12			M	NC	27	My hassan	NON	Osteo-articulaire		TT	2
2019	12			M	NC	30	Dersa 3	NON	Pleural		TT	1
2019	12			F	NC	32	My hassan	NON	Mammaire		TT	1
2019	12			M	NC	30	Prison local	OUI		P	TT	1
2019	12			M	NC	20	Prison local	OUI		P	TT	1
2019	12			F	NC	27	Samsa	NON	Mammaire		TT	1
2019	12			M	NC	21	Dersa 3	OUI		P	G	1
2019	12			F	NC	71	Dersa 1	NON	Pericardite		TT	1
2019	12			M	NC	31	Ben karrich	OUI		P	G	2
2019	12			F	NC	57	Tabola	OUI		N	TT	2
2019	12			F	R TTT	17	Touilaa	NON	GG		TT	9
2019	12			M	NC	31	Korrat sbae	OUI		P	G	1
2019	12			M	NC	31	AZLA	NON	GG		TT	1
2019	12			M	NC	62	Dersa 1	OUI		P	TT	2
2019	12			F	NC	15	Dersa 3	NON	GG		TT	1
2019	12			F	NC	27	Touilaa	NON	Pleural		TT	1
2019	12			M	NC	77	Cite scolaire	OUI		P	G	2
2019	12			M	NC	55	My hassan	NON	GG		TT	1
2019	12			M	NC	8	Samsa	NON	GG		TT	1
2019	12			M	NC	55	Korrat sbae	OUI		P	TT	1
2019	12			M	NC	22	Bab tout	OUI		N	TT	2
2019	12			M	NC	18	Sidi frij	NON	Pleural		TT	2
2019	12			M	NC	36	Dersa 3	OUI		P	G	2
2019	12			M	NC	32	Kassaba	OUI		P	G	1
2019	12			M	NC	38	Kassaba	NON	GG		TT	2
2019	12			M	R TTT	52	Boujarrah	NON	Pleural		TT	9
2019	12			F	NC	59	My hassan	NON	GG		TT	1
2019	12			M	NC	41	Samsa	OUI		P	G	2
2019	12			M	NC	60	Nekkata	OUI		P	G	2
2019	12			M	NC	28	Dersa 1	OUI		P	G	1
2019	12			M	NC	59	Prison local	OUI		P	TT	2
2019	12			M	NC	68	Cite scolaire	OUI		P	TT	9
2019	12			F	NC	13	Boujarrah	NON	GG		TT	1
2019	12			F	NC	16	Kassaba	OUI		P	TT	2
2019	12			M	NC	24	Bab tout	OUI		N	TT	1
2019	12			M	NC	24	Prison local	OUI		P	TT	2
2019	12			M	R PDV	62	Prison local	OUI		N	PDV	9
2019	12			F	NC	23	Zaitouna	NON	Péritonéale		TT	2
2019	12			F	NC	56	Coelma	OUI		N	TT	1
2019	12			M	NC	69	Mhannech	NON	Pleural		TT	1
2019	12			M	NC	23	My hassan	OUI		P	TT	2
2019	12			F	NC	75	Dersa 3	NON	Mammaire		TT	1
2019	12	2019-12-31		M	NC	56	Amsa	OUI		P	G	2

## Sheet: 2020
YEAR	MONTH	DATE	HIV	GENDER	STATUS TB	AGE	ADRESS	PTB	EPTB LOCALISATION	SMEAR RESULTS	TREATMENT OUTCOME	TTT SCHEME
2020	13	2020-01-02		M	NC	24	Kassaba	OUI		P	G	2
2020	13			F	NC	52	Mhannech	NON	Other		TT	1
2020	13			M	NC	77	Coelma	OUI		P	G	1
2020	13			F	NC	30	Samsa	NON	Pleural		TT	1
2020	13			M	NC	25	Touilaa	OUI		P	G	1
2020	13			F	NC	83	My hassan	NON	Pleural		TR	1
2020	13			M	NC	31	Mhannech	OUI		P	G	2
2020	13			M	NC	95	My hassan	OUI		P	G	1
2020	13			M	NC	49	Korrat sbae	OUI		P	G	1
2020	13			M	NC	33	Coelma	OUI		P	G	1
2020	13			F	NC	4	Dersa 3	OUI		N	TT	1
2020	13			M	R TTT	38	Dersa 1	OUI		P	G	9
2020	13			M	NC	15	My hassan	OUI		P	G	2
2020	13			M	NC	59	Nekkata	OUI		P	D	2
2020	13			M	NC	20	Ben karrich	NON	Péritonéale		TT	1
2020	13			F	NC	18	Ouad laou	OUI		P	G	1
2020	13			M	NC	60	Boujarrah	OUI		P	G	1
2020	13			F	NC	24	AZLA	NON	Péritonéale		TT	1
2020	13			M	NC	66	Mhannech	NON	Pleural		TT	1
2020	13			F	NC	21	Touilaa	NON	Pleural		TT	1
2020	13			M	NC	29	Bab tout	NON	Pericardite		TT	1
2020	13			F	NC	53	Kassaba	NON	Mammaire		TT	1
2020	13			M	NC	18	My hassan	NON	Pleural		TT	1
2020	13			F	NC	62	Korrat sbae	NON	GG		TT	1
2020	13			F	NC	16	Zaitouna	NON	GG		TT	1
2020	13			M	NC	29	Touilaa	OUI		P	PDV	1
2020	13			M	NC	50	Mhannech	OUI		P	G	2
2020	13			F	NC	18	My hassan	OUI		P	G	1
2020	13			M	NC	53	Mellah	OUI		P		1
2020	13			F	NC	42	Mhannech	NON	Other		TT	1
2020	13			M	NC	35	Touilaa	OUI		N	PDV	1
2020	13			M	NC	22	Boujarrah	OUI		P	G	1
2020	13			M	NC	28	Touilaa	OUI		P	G	2
2020	13			M	NC	38	Bab tout	NON	Pleural		TT	9
2020	13			M	NC	61	Samsa	OUI		P	G	1
2020	13			M	NC	47	Sidi frij	NON	GG	C	TT	1
2020	13			F	NC	27	Samsa	NON	Other		TT	2
2020	13			F	NC	33	Cite scolaire	NON	GG		TT	2
2020	13			M	NC	48	AZLA	NON	GG		TT	1
2020	13			F	NC	58	Dersa 3	OUI		P	G	1
2020	13			F	NC	62	Sidi talha	OUI		P	G	9
2020	13			M	NC	46	Bab tout	OUI		P	G	1
2020	13			F	R TTT	30	Samsa	OUI		P	G	9
2020	13			F	NC	44	My hassan	NON	Pleural		TT	1
2020	13			F	NC	33	Dersa 1	NON	GG	C	TT	1
2020	13			M	NC	55	Dersa 2	OUI		P	G	1
2020	13			M	NC	77	Touilaa	OUI		P	G	1
2020	13			F	NC	30	Cite scolaire	OUI		P	G	9
2020	13			F	NC	35	My hassan	NON	Péritonéale		TT	2
2020	13			M	NC	30	Ben karrich	OUI		P	G	1
2020	13			F	NC	45	Touilaa	OUI		P	TT	1
2020	13			M	NC	87	Bab tout	OUI		P	G	2
2020	13			M	NC	45	Cite scolaire	OUI		P	TT	2
2020	13			M	NC	39	My hassan	NON	GG		TT	2
2020	13			M	NC	79	Kassaba	OUI		N	TT	2
2020	13			M	NC	18	Boujarrah	OUI		P	G	2
2020	13			M	NC	11	Dersa 3	OUI		N	TT	1
2020	13	2020-01-31		M	NC	25	My hassan	NON	GG	C	TT	1
2020	14	2020-02-03		M	NC	54	Touilaa	OUI		P	G	1
2020	14			M	NC	28	Boujarrah	OUI		P	TT	1
2020	14			F	NC	32	Boujarrah	NON	Pleural		TT	1
2020	14			M	NC	66	Boujarrah	OUI		P	TR	2
2020	14			M	NC	12	Touilaa	NON	GG		TT	1
2020	14			M	NC	35	Dersa 3	NON	Pleural		TT	1
2020	14			F	NC	26	Kassaba	OUI		N	TT	1
2020	14			M	NC	30	Prison local	OUI		P	G	1
2020	14			M	NC	26	Ouad laou	NON	GG		TT	1
2020	14			M	NC	63	My hassan	OUI		N	TT	2
2020	14			F	R TTT	28	Korrat sbae	OUI		P	G	9
2020	14			M	R ECH	72	Samsa	OUI		P	E	9
2020	14			F	NC	28	Nekkata	NON	Péritonéale		TT	1
2020	14			M	NC	32	Prison local	OUI		P	E	2
2020	14			M	NC	30	Prison local	OUI		P	PDV	1
2020	14			M	NC	72	Cite scolaire	OUI		P	TR	9
2020	14			M	NC	11	Amsa	OUI		N	TT	1
2020	14			M	NC	17	Nekkata	NON	GG		TT	1
2020	14			M	NC	35	Coelma	NON	Urinaire		TT	1
2020	14			M	NC	30	Zaitouna	OUI		P	G	1
2020	14			M	NC	70	Touilaa	OUI		P	TT	1
2020	14			M	NC	76	Dersa 3	OUI		P	G	1
2020	14			F	NC	20	Dersa 3	NON	GG		TT	1
2020	14			M	NC	49	Mhannech	OUI		P	G	1
2020	14			M	NC	74	Korrat sbae	NON	Pleural		TT	1
2020	14			M	R PDV	38	Beni hassan	OUI		P	TT	9
2020	14			F	NC	58	Dersa 3	OUI		P	G	1
2020	14			M	NC	38	Korrat sbae	NON	Other		TT	1
2020	14			F	NC	38	Malaleyine	NON	Pleural		TT	1
2020	14			F	NC	68	Bab tout	OUI		N	TT	2
2020	14			F	NC	49	Dersa 3	OUI		P	TT	2
2020	14			F	NC	15	Dersa 3	OUI		N	TT	1
2020	14			M	R PDV	45	Fondaq	OUI		N	TT	9
2020	14			M	NC	58	Korrat sbae	OUI		P	G	1
2020	14			F	NC	27	Boujarrah	OUI		N	TT	1
2020	14			M	NC	45	Mhannech	OUI		P	D	1
2020	14			FN	NC	48	Dersa 1	NON	Cerebral		TT	2
2020	14			M	NC	49	Ouad laou	NON	GG		TT	1
2020	14			F	NC	60	Ben karrich	OUI		P	G	1
2020	14			M	NC	56	Mhannech	OUI		P	G	1
2020	14			F	R TTT	36	Malaleyine	NON	Pleural		TT	9
2020	14			M	NC	71	Cite scolaire	NON	Péritonéale		TT	1
2020	14			M	NC	25	Ben karrich	NON	Pleural		TT	1
2020	14			F	NC	37	Dersa 3	NON	GG		TT	1
2020	14			M	NC	39	Nekkata	NON	Pleural		TT	1
2020	14			F	NC	21	My hassan	NON	GG		TT	1
2020	14			F	R TTT	28	Sidi talha	NON	Pleural		TT	9
2020	14			M	R PDV	35	Dersa 3	OUI		P	TT	9
2020	14			F	NC	61	Sidi talha	NON	Osteo-articulaire		TT	2
2020	14			M	NC	63	Tabola	OUI		P	TR	2
2020	14			M	R PDV	22	My hassan	OUI		P	G	9
2020	14			M	NC	40	Touilaa	NON	GG		TT	1
2020	14			M	NC	30	Dar murcia	NON	Pleural		TT	1
2020	14			M	NC	75	Dersa 3	NON	Pleural		TR	1
2020	14			F	NC	54	Dar murcia	NON	Péritonéale		TT	1
2020	14			M	NC	63	Bab tout	OUI		N	PDV	2
2020	14			M	NC	31	Mhannech	NON	Pleural		TT	1
2020	14			F	NC	39	Dar murcia	OUI		P	G	1
2020	14			F	NC	17	Mellah	NON	GG		TT	1
2020	14			M	NC	19	Cite scolaire	OUI		P	G	1
2020	14			M	NC	52	Sidi talha	OUI		P	TR	2
2020	14			F	NC	32	Boujarrah	NON	Pleural		TT	1
2020	14			F	NC	79	Touilaa	NON	Osteo-articulaire		TT	1
2020	14			F	NC	78		OUI		P	G	1
2020	14			M	NC	28	Samsa	OUI		P	G	1
2020	14			M	NC	31	Bab tout	OUI		P	G	1
2020	14			M	NC	61	Sidi frij	OUI		P	TT	1
2020	14	2020-02-28		F	NC	59	Touilaa	NON	Pleural		TR	1
2020	15	2020-03-02		F	R PDV	87	My hassan	OUI		P	D	9
2020	15			F	NC	26	My hassan	NON	Péritonéale		TR	1
2020	15			M	NC	56	Mellah	OUI		P	E	2
2020	15			M	NC	30	Prison local	OUI		P	TT	2
2020	15			F	NC	23	Boujarrah	OUI		P	TT	1
2020	15			M	R PDV	47	Sidi talha	NON	Pleural		TT	9
2020	15			M	NC	26	My hassan	OUI		P	TT	2
2020	15			M	NC	26	Boujarrah	NON	Pleural		TT	1
2020	15			M	NC	49	Malaleyine	OUI		P	G	1
2020	15			M	NC	17	Dersa 1	OUI		P	G	2
2020	15			M	NC	56	Cite scolaire	OUI		N	TT	2
2020	15			M	R TTT	52	Touilaa	OUI		P	G	9
2020	15			F	NC	20	Coelma	NON	GG		TT	1
2020	15			M	NC	37	Kassaba	NON	GG	C	E	1
2020	15			M	NC	33	Nekkata	NON	GG		TT	1
2020	15			F	NC	26	Ben karrich	NON	Pleural		TT	1
2020	15			F	NC	33	Nekkata	NON	Uro-genital		TT	1
2020	15			M	NC	43	Nekkata	OUI		P	G	2
2020	15			M	NC	79	Touilaa	OUI		N	TT	1
2020	15			F	NC	19		OUI		N	TT	1
2020	15			M	NC	60	Dersa	OUI		P	PDV	1
2020	15			F	NC	52	Touilaa	NON	Other		TT	1
2020	15			M	NC	30	Kassaba	OUI		P	TT	1
2020	15			F	NC	13	Khazzan laou	OUI		P	G	1
2020	15			M	NC	18	Mellah	OUI		P	G	2
2020	15			M	NC	60	Mellah	OUI		P	G	1
2020	15			M	NC	40	Cite scolaire	NON	Pleural		TT	1
2020	15			F	NC	38	Cite scolaire	NON	GG		TT	1
2020	15			F	NC	60	Dar murcia	OUI		P	G	1
2020	15			M	NC	31	Boujarrah	OUI		P	TT	1
2020	15			M	NC	23	Ben karrich	NON	Pleural		TT	1
2020	15			M	NC	34	Boujarrah	NON	GG		TT	1
2020	15			M	NC	57	Mhannech	OUI		P	G	2
2020	15			M	NC	36	Dersa 1	NON	Pleural		TT	1
2020	15			F	NC	30	Dersa 1	NON	GG		TT	1
2020	15			M	NC	51	Mellah	OUI		P	G	1
2020	15			M	R TTT	34	Samsa	OUI		N	TT	9
2020	15			M	NC	54	Coelma	OUI		P	TT	2
2020	15			F	NC	45	My hassan	NON	GG		TT	1
2020	15			M	NC	56	Cite scolaire	NON	Pleural		D	1
2020	15			M	NC	16	Dersa 1	NON	Pleural		TT	1
2020	15			M	NC	84	Dersa 3	OUI		N	TT	2
2020	15			M	NC	47	Korrat sbae	OUI		P	TT	2
2020	15			M	NC	58	Cite scolaire	NON	GG		TT	1
2020	15			M	NC	83	Dar murcia	OUI		P	G	1
2020	15			M	NC	75	Nekkata	OUI		N	TT	1
2020	15			M	NC	30	Ouad laou	OUI		P	TT	1
2020	15			F	NC	18	Nekkata	NON	GG		TT	1
2020	15			M	NC	24	My hassan	NON	GG		TT	1
2020	15			F	NC	30	Dersa 3	NON	Péritonéale		TT	1
2020	15			M	NC	61	Mellah	OUI		N	TT	1
2020	15			F	NC	18	Samsa	NON	GG		TT	2
2020	15			F	NC	68	Dersa 3	OUI		P	TT	1
2020	15			M	NC	71	Dar murcia	OUI		N	TT	2
2020	15			M	NC	70	Mhannech	OUI		P	G	1
2020	15			F	NC	32	My hassan	OUI	GG		TT	1
2020	15			M	NC	36	Korrat sbae	NON	Pleural		TT	1
2020	15			M	NC	56	Mhannech	OUI		N	TT	1
2020	15			F	NC	28	Dersa 1	OUI		P	TT	1
2020	15			F	NC	58	Bab tout	NON	Pleural		ER DIAG	1
2020	15			M	NC	75	Nekkata	NON	Pleural		TT	1
2020	15			M	NC	37	Sidi talha	OUI		P	TT	2
2020	15			M	NC	29	Dersa 1	OUI		P	TT	2
2020	15			F	NC	27	Touilaa	NON	Pleural		TT	1
2020	15			M	NC	28	Mhannech	OUI		P	TT	1
2020	15			M	R TTT	20	Dar murcia	NON	GG		TT	9
2020	15			M	NC	37	AZLA	NON	Pleural		TT	1
2020	15			M	NC	30	Tabola	NON	Pleural		TT	1
2020	15			M	NC	45	My hassan	NON	Pleural		TT	9
2020	15	2020-03-31		M	NC	37	Dar murcia	OUI		P	TT	1
2020	16	2020-04-01		F	NC	36	My hassan	NON	Péritonéale		TR	1
2020	16			M	NC	17	My hassan	NON	Pleural		TT	1
2020	16			M	NC	63	Sidi frij	NON	Pleural		D	1
2020	16			F	NC	30	Boujarrah	NON	GG		TT	1
2020	16			M	NC	24	Kassaba	OUI		N	TT	1
2020	16			M	NC	41	Ouad laou	OUI		P	TT	2
2020	16			F	NC	25	Boujarrah	NON	Péritonéale		TT	1
2020	16			F	NC	43	Dersa 3	NON	Pleural		TT	1
2020	16			M	NC	29	Samsa	OUI		N	TT	2
2020	16			F	NC	23	Cite scolaire	NON	GG		TT	1
2020	16			M	NC	34	Samsa	OUI		P	TR	1
2020	16			F	NC	16	Touilaa	OUI		P	G	9
2020	16			M	NC	13	Mellah	NON	GG	C	TT	1
2020	16			M	NC	64	My hassan	OUI		P	G	2
2020	16			M	NC	27	Ben karrich	NON	Pleural		PDV	1
2020	16			M	NC	28	Dersa 3	NON	Pleural		TT	1
2020	16			M	NC	57	My hassan	NON	Other		TT	2
2020	16			F	NC	71	Mhannech	OUI		P	TT	1
2020	16			M	R TTT	39	Tabola	OUI		P	G	9
2020	16			M	NC	30	Dersa 3	OUI		P	PDV	2
2020	16			M	NC	28	My hassan	NON	GG		TT	2
2020	16			F	NC	28	Boujarrah	NON	GG	C	TT	1
2020	16			M	NC	32	Boujarrah	NON	Pleural		TT	1
2020	16			F	NC	18	Dersa 1	OUI		P	G	1
2020	16			F	NC	38	Amsa	NON	Pleural		TT	1
2020	16			M	NC	67	Sidi talha	OUI		N	TT	2
2020	16			F	NC	49	Mellah	NON	Pleural		PDV	1
2020	16			M	NC	44	Ben karrich	NON	Pleural		TT	2
2020	16			M	NC	21	Samsa	OUI		P	TT	1
2020	16			F	NC	22	Ben karrich	OUI		N	TT	1
2020	16			F	NC	27	Dersa 1	OUI		P	G	2
2020	16			M	NC	32	Dar murcia	OUI		P	G	1
2020	16			M	NC	33	Boujarrah	NON	GG		TT	1
2020	16			M	NC	26	Cite scolaire	OUI		P	G	2
2020	16			M	NC	23	Tabola	OUI		P	G	1
2020	16			F	NC	25	Cite scolaire	OUI		P	G	2
2020	16			M	NC	41	Cite scolaire	OUI		P	TT	1
2020	16			F	NC	24	Cite scolaire	NON	Pleural		TT	1
2020	16			M	NC	61	Tabola	OUI		N	TT	1
2020	16			F	NC	16	AZLA	NON	Pleural		TT	1
2020	16	2020-04-28		F	NC	32	AZLA	OUI		P	G	1
2020	17	2020-05-04		M	NC	15	Tabola	NON	Pleural		TT	1
2020	17			F	NC	23	Bab tout	NON	GG		TT	1
2020	17			M	NC	28	Touilaa	NON	Pleural		TT	1
2020	17			M	NC	54	My hassan	OUI		P	G	2
2020	17			M	NC	31	Dersa 1	OUI		P	PDV	2
2020	17			F	NC	61	Touilaa	NON	Osteo-articulaire		TT	1
2020	17			M	R PDV	22	Kassaba	OUI		P	PDV	9
2020	17			M	NC	32	Ben karrich	OUI		P	G	2
2020	17			M	NC	54	Sidi talha	OUI		P	G	1
2020	17			M	NC	22	Jbel hbib	NON	Pleural		TT	1
2020	17			M	R TTT	20	Mellah	OUI		P	G	9
2020	17			M	NC	28	Boujarrah	NON	Pleural		TT	1
2020	17			M	NC	37	Coelma	OUI		P	G	2
2020	17			F	R TTT	47	Nekkata	NON	GG		TT	9
2020	17			F	R TTT	29	Touilaa	NON	Abces		TT	9
2020	17			F	NC	42	Dersa 3	OUI		P	G	2
2020	17			M	NC	32	Mhannech	NON	Pericardite		TT	1
2020	17			M	NC	25	Malaleyine	NON	GG		TT	2
2020	17			F	NC	23	AZLA	OUI		P	TT	1
2020	17			F	NC	27	Bab tout	NON	Pericardite		TT	2
2020	17			M	NC	38	Ben karrich	OUI		N	PDV	2
2020	17			M	NC	40	Boujarrah	OUI		P	PDV	2
2020	17			M	NC	45	Bab tout	OUI		P	G	2
2020	17			M	NC	43	Sebt kdim	OUI		P	G	1
2020	17			M	NC	80	Bab tout	OUI	Osteo-articulaire		TT	2
2020	17			M	NC	23	Samsa	OUI		P	G	2
2020	17			M	NC	30	Zaitouna	OUI		P	G	1
2020	17			M	NC	26	Samsa	OUI		P	G	1
2020	17			M	NC	7	Coelma	NON	Pleural		TT	1
2020	17			M	NC	54	Boujarrah	OUI		N	TT	2
2020	17			M	NC	39	Mhannech	OUI		P	TT	1
2020	17			M	NC	65	Dersa 3	OUI		P	G	2
2020	17			F	NC	62	Mellah	OUI		P	G	1
2020	17			F	R TTT	37	Samsa	OUI		P	G	9
2020	17			F	NC	57	Cite scolaire	NON	GG		TT	1
2020	17			F	NC	23	Mhannech	NON	Mammaire		TT	1
2020	17			F	NC	39	Samsa	NON	GG		TT	1
2020	17			F	NC	19	Dar murcia	NON	Péritonéale		TT	1
2020	17			F	NC	37	Coelma	OUI		P	G	2
2020	17			F	NC	59	Beni hassan	OUI		P	G	1
2020	17			M	NC	34	Nekkata	NON	Pleural		TT	1
2020	17			M	NC	42	Dar murcia	NON	Pleural		TT	1
2020	17			F	NC	65	Cite scolaire	OUI		P	G	1
2020	17			M	NC	28	Amsa	NON	Pleural		TT	1
2020	17			F	R TTT	24	Kassaba	OUI		P	G	9
2020	17			F	R TTT	63	Bab tout	NON	Pleural		TT	9
2020	17	2020-05-29		M	R TTT	53	Korrat sbae	OUI		P	G	2
2020	18	2020-06-01		F	NC	23	Dersa 3	OUI		P	G	1
2020	18			F	NC	23	My hassan	OUI		P	G	2
2020	18			M	NC	58	Cite scolaire	OUI		P	G	2
2020	18			M	NC	26	AMZAL	NON	Cerebral		TT	3
2020	18			M	NC	60	My hassan	OUI		N	TT	2
2020	18			M	NC	22	Touilaa	NON	Péritonéale		TT	1
2020	18			M	NC	26	Dersa 3	OUI		P	G	1
2020	18			F	NC	18	Boujarrah	NON	GG			2
2020	18			M	NC	28	Sidi talha	OUI		P	G	2
2020	18			M	NC	43	Mellah	OUI		P	G	2
2020	18			F	NC	8	Boujarrah	NON	GG		TT	1
2020	18			F	NC	42	Mhannech	OUI		P	TT	2
2020	18			F	NC	23	Coelma	NON	GG		TT	1
2020	18			M	NC	16	Kassaba	OUI		P	G	1
2020	18			F	NC	30	Dar murcia	OUI		P	TT	1
2020	18			M	R TTT	47	AZLA	OUI		P	G	9
2020	18			F	NC	70	Dersa 3	OUI		P	G	2
2020	18			F	NC	27	Ben karrich	OUI		N	TT	1
2020	18			M	NC	29	Mellah	OUI		P	TT	2
2020	18			F	NC	20	Mellah	NON	Pleural		TT	1
2020	18			M	NC	31	Zaitouna	NON	Pleural		TT	1
2020	18			F	NC	27	Kassaba	OUI		P	G	1
2020	18			F	NC	25	Nekkata	NON	Pleural		TT	1
2020	18			M	NC	40	Beni idder	NON	Pleural		TT	1
2020	18			M	R PDV	41	Bab tout	OUI		P	PDV	9
2020	18			M	NC	34	Touilaa	OUI		P	TT	1
2020	18			F	NC	34	Mellah	NON	Pleural		TT	1
2020	18			M	NC	31	Touilaa	OUI		P	TR	9
2020	18			M	NC	5	Sebt kdim	OUI	Osteo-articulaire	P	TT	3
2020	18			F	NC	20	Nekkata	NON	Pleural		TT	1
2020	18			M	NC	65	Boujarrah	OUI		P	G	1
2020	18			M	NC	28	Zinat	NON	Pleural		TT	1
2020	18			F	NC	37	Boujarrah	OUI		P	G	1
2020	18			F	NC	15	Cite scolaire	NON	GG		TT	1
2020	18			M	NC	8	Boujarrah	NON	GG	C	TT	1
2020	18			F	NC	58	Dersa 3	OUI		P	G	1
2020	18			M	NC	59	Amsa	OUI		P	G	1
2020	18			M	NC	22	Cite scolaire	OUI		P	PDV	1
2020	18			M	NC	76	Tabola	OUI		P	G
2020	18			M	NC	13	Amsa	NON	GG		TT	1
2020	18			M	R TTT	94	Cite scolaire	NON	GG		TT	9
2020	18			F	NC	14	Touilaa	OUI		P	G	1
2020	18			F	NC	67	Dar murcia	OUI		N	TT	1
2020	18			M	NC	20	Ouad laou	OUI		P	G	1
2020	18			F	R TTT	59	Nekkata	OUI		P	G	9
2020	18			M	NC	44	Touilaa	OUI		P	TT	1
2020	18			F	NC	50	Dersa 1	NON	Mammaire		TT	1
2020	18			F	NC	16	Samsa	OUI		P	G	1
2020	18			F	NC	15	Sidi frij	NON	Pleural		TT	1
2020	18			F	NC	72	Samsa	NON	Pleural		TR	9
2020	18			M	NC	50	Mhannech	NON	Pleural		TT	1
2020	18			M	NC	20	Bab tout	NON	Pleural		TT	1
2020	18			F	NC	23	Bab tout	OUI		P	G	2
2020	18			F	NC	37	My hassan	OUI		P	G	2
2020	18			F	NC	61	Cite scolaire	NON	Pleural		TT	1
2020	18			F	NC	60	Tabola	OUI		P	TT	2
2020	18			F	NC	68	Samsa	NON	Pericardite		TT	1
2020	18			M	NC	56	Ben karrich	OUI		P	G	1
2020	18			M	NC	72	Touilaa	NON	Pleural		D	1
2020	18			F	NC	17	Boujarrah	OUI		P	G	1
2020	18			M	NC	12	Beni hassan	NON	GG		TT	1
2020	18			F	NC	26	Dersa 3	OUI		P	G	2
2020	18			F	NC	58	Samsa	OUI		P	G	2
2020	18	2020-06-30		F	NC	43	Tabola	NON	Mammaire		TT	1
2020	19	2020-07-01		M	NC	38	AZLA	NON	GG		TT	1
2020	19			F	NC	29	Cite scolaire	NON	GG		PDV	1
2020	19			M	NC	25	Samsa	NON	Pleural		TT	1
2020	19			F	NC	24	Zinat	OUI		N	TT	2
2020	19			F	NC	23	Samsa	NON	Osteo-articulaire		TT	1
2020	19			M	NC	20	Boujarrah	NON	Pleural		TT	2
2020	19			F	NC	48	Dersa 1	NON	Pleural		D	1
2020	19			M	NC	64	Sidi frij	OUI		N	TT	1
2020	19			F	NC	41	Zaitouna	NON	GG		TT	1
2020	19			M	NC	31	Beni hassan	OUI		N	TT	1
2020	19			F	NC	30	Mhannech	NON	Pleural		TT	1
2020	19			M	NC	31	Dar murcia	NON	Pleural		TT	1
2020	19			M	NC	33	Dar murcia	OUI		P	G	2
2020	19			M	NC	16	Zaitouna	NON	GG		TT	1
2020	19			M	NC	25	My hassan	OUI		P	G	1
2020	19			F	R PDV	44	Touilaa	NON	Pleural		TT	9
2020	19			M	NC	10	Dar murcia	NON	Péritonéale		TT	1
2020	19			M	NC	55	Boujarrah	OUI		P	TR	1
2020	19			M	NC	32	Touilaa	OUI			TT	2
2020	19			F	NC	44	Beni hassan	NON	GG		TT	1
2020	19			M	NC	55	Samsa	NON	Cerebral		D	2
2020	19			F	NC	68	Mellah	OUI		P	E	1
2020	19			M	NC	69	Mellah	NON	Cerebral		PDV	3
2020	19			M	NC	72	Boujarrah	NON	Pleural		ER DIAG	1
2020	19			M	NC	17	Cite scolaire	OUI		P	G	1
2020	19			M	NC	66	Korrat sbae	NON	Pleural		PDV	1
2020	19			M	NC	32	Nekkata	OUI		P	PDV	2
2020	19			F	NC	25	Dersa 1	OUI		P	G	2
2020	19			F	NC	20	Mhannech	NON	Pleural		TT	1
2020	19			M	NC	44	Boujarrah	NON	Pleural		TT	1
2020	19			M	NC	41	Samsa	OUI		P	G	2
2020	19			M	NC	92	Cite scolaire	NON	Pericardite		TT	1
2020	19			F	NC	38	Sidi talha	NON	Pleural		TT	1
2020	19			M	NC	33	My hassan	OUI		P	G	2
2020	19			M	NC	76	Mellah	NON	Pericardite		TT	1
2020	19			F	R PDV	66	Nekkata	OUI		P	G	9
2020	19			M	NC	34	Seddina	OUI		P	G	2
2020	19			F	NC	40	Beni idder	NON	Pleural		TT	1
2020	19			M	NC	15	Mhannech	NON	GG		TT	1
2020	19			M	NC	79	Jbel hbib	OUI		N	D	1
2020	19			M	NC	46	Fondaq	NON	Péritonéale		TT	1
2020	19			M	NC	48	Cite scolaire	NON	GG		TT	1
2020	19			M	NC	71	Dersa 1	OUI		N	TT	2
2020	19			F	NC	67	Nekkata	OUI		P	PDV	1
2020	19			F	NC	26	Bab tout	NON	GG		TT	1
2020	19			M	NC	63	Mhannech	OUI		N	TT	1
2020	19			F	NC	59	My hassan	OUI		P	G	2
2020	19			M	NC	10	My hassan	NON	GG		TT	1
2020	19			M	NC	51	My hassan	OUI		N	TT	2
2020	19			M	NC	77	Samsa	NON	Pleural		TT	1
2020	19			F	NC	35	Boujarrah	NON	Pleural		TT	1
2020	19			F	NC	16	Bab tout	NON	Pleural		TT	1
2020	19			F	NC	50	Tabola	NON	Péritonéale		TT	1
2020	19			F	NC	18	Samsa	NON	GG	C	TT	1
2020	19			M	NC	17	Beni hassan	OUI		P	TT	2
2020	19			M	NC	66	Sidi talha	OUI		P	G	1
2020	19			F	NC	63	Touilaa	OUI		P	G	2
2020	19			M	NC	61	Beni hassan	NON	Urinaire		PDV	2
2020	19			M	NC	22	Mellah	OUI		P	G	2
2020	19			F	NC	22	Nekkata	NON	Pleural		TT	1
2020	19			M	NC	76	Boujarrah	NON	Osteo-articulaire		D	3
2020	19			M	NC	78	Coelma	NON	Osteo-articulaire		D	2
2020	19			M	NC	24	Sebt kdim	NON	Other		TT	1
2020	19			M	NC	27	Touilaa	NON	Pleural		TT	1
2020	19			M	NC	29	Touilaa	OUI		P	G	1
2020	19			M	R PDV	58	Mellah	NON	Cerebral		TT	9
2020	19			F	NC	17	Dersa 1	NON	Cerebral		TT	3
2020	19			F	NC	21	Seddina	NON	Pleural		TT	1
2020	19			M	NC	54	Samsa	OUI		P	TT	2
2020	19			M	NC	50	Dersa 3	NON	Abces		TT	1
2020	19			M	NC	17	Zaitouna	NON	Osteo-articulaire		TT	2
2020	19			M	NC	54	My hassan	OUI		P	G	1
2020	19	2020-07-29		F	NC	40	Coelma	OUI		N	PDV	1
2020	20	2020-08-03		M	NC	21	Ouad laou	OUI		P	PDV	1
2020	20			M	NC	20	Zaitouna	NON	GG		TT	1
2020	20			M	NC	29	Cite scolaire	OUI		P	G	1
2020	20			M	R TTT	21	Kassaba	OUI		P	G	9
2020	20			F	R TTT	33	Boujarrah	NON	GG		TT	9
2020	20			M	NC	32	Samsa	OUI		P	TT	2
2020	20			M	NC	44	Prison local	OUI		P	TR	9
2020	20			M	NC	23	Dersa 3	NON	Pleural		TT	1
2020	20			F	NC	39	Ouad laou	NON	Mammaire		TT	1
2020	20			M	R TTT	60	Mellah	OUI		P	TT	9
2020	20			F	NC	50	Bab tout	OUI		P	G	2
2020	20			M	NC	52	Malaleyine	OUI		P	G	1
2020	20			M	NC	39	My hassan	OUI		P	PDV	9
2020	20			M	NC	70	Malaleyine	OUI		P	D	2
2020	20			M	NC	71	Mhannech	OUI		N	TT	2
2020	20			M	NC	58	Boujarrah	NON	Pleural		TT	1
2020	20			M	NC	29	Ben karrich	NON	Pleural		TT	9
2020	20			M	NC	32	Sidi talha	NON	Pleural		TT	1
2020	20			F	NC	68	Tabola	NON	GASTRO-INTESTINAL		TT	1
2020	20			F	NC	44	Bab tout	NON	Cerebral		TT	5RHE/7RH
2020	20			F	NC	42	Sidi talha	OUI		P	G	2
2020	20			M	NC	22	Samsa	NON	Pleural		TT	1
2020	20			M	R TTT	52	Cite scolaire	OUI		P	D	9
2020	20			M	NC	55	My hassan	OUI		P	TT	1
2020	20			M	NC	35	Samsa	OUI		P	TT	1
2020	20			M	NC	32	Touilaa	OUI		P	TT	2
2020	20			M	NC	30	Mellah	OUI		P	G	2
2020	20			M	NC	23	Samsa	OUI		N	TT	2
2020	20			M	NC	62	Mellah	OUI		P	G	2
2020	20			F	NC	20	My hassan	OUI		P	TT	2
2020	20			F	NC	70	Kassaba	OUI		P	G	1
2020	20			M	NC	25	Kassaba	OUI		P	G	2
2020	20			M	NC	31	Bab tout	OUI		P	G	2
2020	20			M	R TTT	62	Sidi talha	OUI		P	G	9
2020	20			F	NC	32	My hassan	OUI		P	G	1
2020	20			F	NC	56	Bab tout	OUI		P	G	1
2020	20			F	NC	31	Korrat sbae	OUI		P	G	1
2020	20			F	NC	26	Coelma	NON	Pleural		TT	1
2020	20			M	R PDV	73	Tabola	OUI		P	G	9
2020	20			M	NC	39	Tabola	NON	Pleural		TT	1
2020	20			M	NC	41	Sebt kdim	NON	Pleural		TT	1
2020	20			F	NC	55	Korrat sbae	OUI		P	G	1
2020	20			M	NC	26	Dar murcia	NON	Péritonéale		TT	1
2020	20			M	NC	58	Samsa	OUI		P	G	1
2020	20			F	NC	16	Coelma	OUI		P	G	1
2020	20			F	NC	61	Mhannech	OUI		N	TT	2
2020	20			F	NC	65	Dersa 3	OUI		P	TT	2
2020	20			F	NC	24	Boujarrah	NON	Pleural		TT	1
2020	20			F	NC	61	Ouad laou	NON	Mammaire		TT	1
2020	20			F	NC	42	Seddina	NON	Pleural		TT	1
2020	20			M	NC	44	Samsa	OUI		P	TT	2
2020	20			M	NC	39	Boujarrah	NON	Pericardite		D	1
2020	20			F	NC	73	Dersa 3	OUI		P	G	2
2020	20			M	NC	59	My hassan	OUI		P	G	2
2020	20			M	NC	30	Tabola	OUI		P	G	1
2020	20			F	NC	80	AMZAL	NON	Pleural		TT	1
2020	20			M	NC	68	Cite scolaire	NON	GG		TT	1
2020	20	2020-08-28		M	NC	22	Zaitouna	NON	GG		TT	1
2020	21	2020-09-04		F	NC	16	Cite scolaire	NON	GG		TT	1
2020	21			F	NC	23	Mhannech	NON	Pleural		TT	1
2020	21			M	NC	38	Mhannech	NON	Pleural		TT	1
2020	21			M	NC	67	Bab tout	NON	Osteo-articulaire		ER DIAG	1
2020	21			M	NC	23	Touilaa	OUI		P	G	2
2020	21			M	NC	3	Boujarrah	NON	GG		TR	1
2020	21			M	R TTT	33	Samsa	OUI		P	G	1
2020	21			M	NC	70	Nekkata	OUI		P	G	2
2020	21			M	NC	67	Dersa 3	OUI		P	D	2
2020	21			F	NC	36	Zaitouna	NON	GG		TT	1
2020	21			F	NC	20	Ouad laou	OUI		P	TT	1
2020	21			F	NC	41	Mellah	OUI		P	G	1
2020	21			F	NC	68	Tabola	OUI		P	G	2
2020	21			F	NC	30	Samsa	NON	GG	C	TT	1
2020	21			M	M	38	Boujarrah	NON	Pleural		TT	1
2020	21			M	R TTT	42	Samsa	OUI		P	G	2
2020	21			F	NC	27	Touilaa	NON	Cerebral		TT	3
2020	21			M	NC	27	Korrat sbae	OUI		N	TT	1
2020	21			M	NC	38	Sebt kdim	NON	Pleural		TT	1
2020	21			F	NC	70	Sebt kdim	NON	Urinaire		TT	2
2020	21			M	NC	60	Dersa 3	OUI		P	D	1
2020	21			F	NC	70	My hassan	NON	Osteo-articulaire		D	3
2020	21			M	NC	63	My hassan	NON	Pleural		TT	1
2020	21			M	R TTT	58	Dersa 1	OUI		P	G	9
2020	21			M	NC	13	Kassaba	NON	GG		TT	1
2020	21			M	NC	54	Zinat	OUI		P	G	2
2020	21			M	NC	54	Bab tout	NON	GG		TT	1
2020	21			M	NC	41	Ben karrich	NON	Pleural		PDV	1
2020	21			M	NC	13	Amsa	NON	GG		TT	1
2020	21			F	NC	63	Samsa	OUI		N	TT	1
2020	21			F	NC	46	Zaitouna	NON	Pleural		TT	1
2020	21			M	R PDV	35	Boujarrah	NON	Urinaire		TT	9
2020	21			M	NC	31	Nekkata	OUI		P	TT	1
2020	21			M	NC	40	Coelma	OUI		P	G	2
2020	21			M	NC	42	Sidi talha	OUI		P	G	2
2020	21			M	NC	29	Samsa	OUI		N	TR	9
2020	21			F	NC	30	Coelma	OUI		P	TT	2
2020	21			M	NC	31	Coelma	OUI		P	G	1
2020	21			M	NC	29	Cite scolaire	OUI		P	TT	9
2020	21			F	NC	60	Beni idder	OUI		P	G	2
2020	21			M	NC	84	Mhannech	OUI		P	G	2
2020	21			M	NC	24	My hassan	OUI		P	TT	2
2020	21			M	NC	34	Samsa	OUI		P	G	2
2020	21			M	NC	75	Tabola	NON	Pleural		TT	1
2020	21			F	NC	53	Tabola	NON	Péritonéale		ER DIAG	1
2020	21			M	NC	19	Ben karrich	NON	Pleural		TT	1
2020	21			F	NC	44	Sebt kdim	OUI		P	G	2
2020	21			M	NC	44	Samsa	NON	Other		TT	1
2020	21			M	R PDV	27	Kassaba	NON	GG	C	PDV	2
2020	21			M	NC	87	Touilaa	NON	Pleural		D	1
2020	21			M	NC	36	Dersa 1	NON	Pleural		PDV	1
2020	21	2020-09-30		M	NC	72	Fondaq	OUI		N	TT	1
2020	22	2020-10-01		M	NC	46	Dersa 3	OUI		P	G	2
2020	22			F	NC	75	My hassan	OUI		P	D	2
2020	22			F	NC	22	Malaleyine	NON	GG		TT	2
2020	22			F	R TTT	24	Samsa	NON	Pleural		TT	9
2020	22			M	NC	24	Boujarrah	OUI		P	TT	2
2020	22			F	NC	69	Tabola	OUI		P	G	1
2020	22			F	NC	29	Bab tout	NON	GG		TT	2
2020	22			F	NC	30	Tabola	OUI		P	G	2
2020	22			M	R PDV	33	Bab tout	OUI		P	G	9
2020	22			M	NC	22	Samsa	OUI		P	G	2
2020	22			M	NC	70	Ouad laou	NON	Osteo-articulaire		TT	1
2020	22			M	R TTT	32	Tabola	OUI		P	G	9
2020	22			F	NC	27	Samsa	NON	Mammaire		TT	9
2020	22			M	NC	18	Samsa	NON	GG		TT	1
2020	22			F	NC	26	Kassaba	NON	Pleural		TT	9
2020	22			F	NC	56	Zinat	NON	Pericardite		TT	1
2020	22			M	NC	58	Mellah	OUI		P	TT	9
2020	22			M	NC	51	Cite scolaire	OUI		P	TT	1
2020	22			M	NC	19	Samsa	OUI		P	G	1
2020	22			F	NC	42	Cite scolaire	NON	GG	C	TT	2
2020	22			M	R TTT	26	Kassaba	OUI		N	TT	9
2020	22			M	NC	26	My hassan	NON	Péritonéale		TT	1
2020	22			M	NC	37	Sidi frij	NON	Other		TT	2
2020	22			M	NC	40	AMZAL	OUI		P	PDV	1
2020	22			F	NC	33	Samsa	OUI		P	G	1
2020	22			M	NC	21	Zaitouna	NON	GG	C	TT	1
2020	22			M	NC	21	Ouad laou	OUI		P	G	1
2020	22			F	NC	26	My hassan	OUI		P	G	1
2020	22			M	NC	65	Touilaa	NON	Pleural		D	1
2020	22			F	NC	57	Dar murcia	OUI		P	G	1
2020	22			M	NC	67	Beni hassan	OUI		P	G	2
2020	22			M	NC	30	Prison local	OUI		P	TT	1
2020	22			F	NC	33	Boujarrah	NON	GG		TT	1
2020	22			M	NC	33	Boujarrah	NON	GG		TT	1
2020	22			M	NC	36	Amsa	OUI		P	TT	1
2020	22			F	NC	54	Sebt kdim	NON	Péritonéale		TT	1
2020	22			M	NC	23	Dersa 3	NON	Pleural		TT	1
2020	22			M	NC	41	Samsa	NON	Osteo-articulaire		TT	2
2020	22			F	NC	55	Dersa 3	OUI		P	G	1
2020	22			M	NC	54	Sidi talha	NON	Péritonéale		TT	1
2020	22			M	NC	65	Boujarrah	OUI		N	TT	1
2020	22			F	NC	16	Samsa	OUI		P	G	1
2020	22			M	R PDV	21	Coelma	OUI		P	PDV	9
2020	22			M	NC	50	Dersa 1	OUI		P	PDV	2
2020	22			M	NC	33	My hassan	NON	Pleural		TT	1
2020	22			M	R TTT	44	Bab tout	OUI		P	PDV	9
2020	22	2020-10-28		F	NC	26	Korrat sbae	OUI		P	TT	1
2020	23	2020-11-02		M	NC	21	Touilaa	NON	GG		TT	1
2020	23			M	NC	25	Mellah	OUI		P	G	1
2020	23			M	NC	52	Bab tout	OUI		P	G	1
2020	23			M	NC	59	Boujarrah	NON	Pleural		TT	1
2020	23			F	NC	28	Mellah	NON	Mammaire		TT	2
2020	23			F	NC	23	Sidi talha	NON	Pleural		TT	1
2020	23			F	NC	47	My hassan	NON	Pleural		TT	1
2020	23			M	NC	35	Cite scolaire	OUI		P	G	1
2020	23			M	NC	46	Korrat sbae	NON	Ascite		TT	1
2020	23			F	NC	2	Amsa	NON	GG		TT	1
2020	23			F	NC	44	Seddina	NON	Péritonéale		PDV	1
2020	23			F	NC	24	Samsa	NON	Mammaire		TT	1
2020	23			F	NC	26	My hassan	NON	GG		TT	1
2020	23			M	NC	95	Cite scolaire	OUI		P	TR	2
2020	23			F	NC	54	My hassan	NON	Other		TT	1
2020	23			F	NC	23	Cite scolaire	NON	Péritonéale		TT	1
2020	23			M	NC	24	Beni hassan	OUI		P	G	1
2020	23			F	NC	27	Bab tout	NON	Mammaire		TT	1
2020	23			M	NC	62	Tabola	NON	Pleural		ER DIAG
2020	23			F	NC	24	Dar murcia	OUI		P	G	1
2020	23			M	NC	38	My hassan	OUI		N	TT	1
2020	23			M	NC	40	Dersa 1	OUI		P	G	1
2020	23			M	NC	16	Mellah	NON	GG	C	TT	1
2020	23			M	NC	75	Coelma	NON	Pleural		TT	1
2020	23			M	NC	18	Dersa 3	OUI		P	G	1
2020	23			F	NC	48	My hassan	NON	Pleural		TT	1
2020	23			M	NC	71	Samsa	NON	Osteo-articulaire		TT	2
2020	23			F	NC	64	Samsa	OUI		P	G	1
2020	23			F	NC	43	Samsa	OUI		P	TT	1
2020	23			M	NC	42	Samsa	NON	GG		D	1
2020	23			M	NC	30	Sidi talha	OUI		P	G	1
2020	23			M	NC	27	Sidi talha	OUI		P	TT	1
2020	23			F	NC	32	Dersa 3	NON	Pleural		TT	1
2020	23			M	R TTT	28	Cite scolaire	OUI		P	TT	9
2020	23			M	NC	26	My hassan	OUI		N	E	1
2020	23			M	R TTT	49	Nekkata	OUI		P	G	9
2020	23			M	NC	23	My hassan	OUI		N	TT	1
2020	23			F	NC	26	Dar murcia	OUI		P	G	1
2020	23			F	NC	28	Mhannech	NON	GG		TT	1
2020	23			M	NC	28	Boujarrah	NON	Pleural		TT	1
2020	23			F	NC	36	My hassan	OUI		P	TT
2020	23			F	NC	19	Dersa 3	NON	GG	C	TT	1
2020	23			M	NC	51	My hassan	OUI		P	G	1
2020	23			F	NC	60	Boujarrah	OUI		P	G	2
2020	23			M	NC	23	Seddina	NON	GG		TT	2
2020	23			M	NC	21	Samsa	OUI		P	G	1
2020	23			F	NC	22	Dersa 1	OUI		P	G	1
2020	23	2020-11-30		F	NC	11	Korrat sbae	NON	GG	C	TT	1
2020	24	2020-12-01		F	NC	25	Boujarrah	NON	GG		TT	1
2020	24			M	R TTT	39	Dersa 3	OUI		P	PDV	9
				M	R PDV	32	Samsa	OUI		P	TT	9
2020	24			F	NC	55	Bab tout	OUI		N	TT	1
2020	24			F	NC	27	Tabola	OUI		P	G	1
2020	24			M	R PDV	24	Mhannech	OUI		P	TT	9
2020	24			M	NC	25	Beni hassan	OUI		P	G	2
2020	24			F	NC	20	Touilaa	OUI		P	G	2
2020	24			F	NC	87	Boujarrah	NON	Pleural		TT	1
2020	24			M	NC	77	Samsa	OUI		N	TT	1
2020	24			F	NC	36	My hassan	NON	GG		TT	9
2020	24			M	NC	22	Boujarrah	OUI		P	G	2
2020	24			M	R PDV	56	Mellah	OUI		P	TT	9
2020	24			M	R TTT	43	Bab tout	OUI		P	PDV	9
2020	24			F	R PDV	17	Kassaba	OUI		P	PDV	9
2020	24			M	R TTT	51	Mellah	OUI		P	G	9
2020	24			M	R TTT	36	Dersa 1	OUI		P	G	9
2020	24			M	NC	36	Cite scolaire	NON	Other		ER DIAG	1
2020	24			M	NC	50	Ouad laou	OUI		P	PDV	9
2020	24			M	NC	43	Boujarrah	NON	GG		TT	9
2020	24			F	NC	52	Nekkata	NON	Other		TT	2
2020	24			F	NC	63	Nekkata	OUI		P	G	1
2020	24			M	NC	20	Zinat	NON	GG		TT	1
2020	24			M	NC	46	Ben karrich	OUI		P	G	1
2020	24			M	NC	40	Samsa	NON	Other		TT	1
2020	24			M	NC	37	Dersa 3	OUI		P	TT	9
2020	24			F	NC	63	My hassan	NON	GG		TT	1
2020	24			M	NC	21	Kassaba	OUI		P	G	1
2020	24			F	NC	74	Zinat	NON	Pleural		TT	1
2020	24			F	NC	67	Bab tout	OUI		P	G	1
2020	24			M	NC	42	Sidi frij	NON	Pleural		ER DIAG	9
2020	24			M	NC	30	Kassaba	OUI		P	TT	2
2020	24			M	NC	55	Ben karrich	OUI		P	G	2
2020	24			M	NC	25	Samsa	OUI		P	PDV	1
2020	24			M	NC	29	Boujarrah	OUI		P	G	1
2020	24			F	R TTT	27	Dar murcia	OUI		P	G	9
2020	24			M	NC	73	Dersa 1	NON	Pleural		TT	1
2020	24			M	NC	43	Samsa	OUI		P	TT	2
2020	24			F	NC	50	My hassan	NON	GG		TT	1
2020	24			M	NC	17	Dersa 3	NON	GG		PDV	1
2020	24			M	NC	23	My hassan	OUI		P	G	2
2020	24			M	NC	80	Nekkata	NON	Osteo-articulaire		TT	2
2020	24			F	NC	60	Zinat	NON	Pleural		ER DIAG	1
2020	24			M	NC	48	AZLA	OUI		N	TT	1
2020	24			M	NC	68	Dersa 3	OUI		P	G	1
2020	24			F	NC	41	My hassan	NON	Pleural		TT	1
2020	24			M	NC	44	Dersa 1	OUI		P	G	1
2020	24			F	NC	18	Mhannech	NON	GG	C	TT	1
2020	24			M	NC	35	Sidi talha	NON	Péritonéale		TT	1
2020	24			F	NC	68	My hassan	NON	Péritonéale		TT	1
2020	24			M	NC	23	My hassan	NON	GASTRO-INTESTINAL		TT	1
2020	24			M	NC	73	Sidi talha	OUI		P	G	2
2020	24			M	NC	80	Kassaba	OUI		P	D	2
2020	24			M	NC	23	Dersa 3	NON	Pleural		TT	1
2020	24	2020-12-31		F	NC	40	Boujarrah	NON	Pleural		PDV	1

## Sheet: 2021
YEAR	MONTH	DATE	HIV	GENDER	STATUS TB	AGE	ADRESS	PTB	EPTB LOCALISATION	SMEAR RESULTS	TREATMENT OUTCOME	TTT SCHEME
2021	25	2021-01-05		M	NC	55	Bab tout	NON	Ophtalmique		TT	2
2021	25			M	NC	55	My Hassan	NON	GG	C	TT	1
2021	25			M	NC	30	Bab tout	OUI		N	TT	1
2021	25			F	NC	46	Tabola	NON	Péritonéale		ER DE DIAG	1
2021	25			F	NC	28	Coelma	NON	Mammaire		TT	1
2021	25			F	NC	34	Mhannech	NON	Pleural		TT	1
2021	25			M	NC	48	Dersa 1	OUI		P	G	1
2021	25			M	NC	26	Mhannech	OUI		N	TT	1
2021	25			M	NC	76	My Hassan	NON	Pleural		TT	1
2021	25			F	NC	63	Boujarrah	NON	Péritonéale		TT	1
2021	25			M	NC	45	My Hassan	OUI		P	TT	2
2021	25			M	NC	22	My Hassan	NON	Pericardite		TT	1
2021	25			F	NC	10	Touilaa	NON	GG		TT	1
2021	25			M	NC	23	Cite scolaire	OUI		P	G	1
2021	25			M`	R TTT	40	Mhannech	NON	Other		TT	9
2021	25			M	NC	38	Sebt kdim	OUI		P	TT	1
2021	25			M	NC	49	Tabola	OUI		P	PDV	2
2021	25			F	NC	65	Jbel hbib	OUI		P	G	1
2021	25			M	NC	38	Bab tout	OUI		P	G	2
2021	25			M	NC	45	Zaitouna	OUI		P	G	2
2021	25			M	NC	62	My Hassan	NON	Pleural		D	1
2021	25			F	NC	54	Bab tout	OUI		P	G	2
2021	25			F	NC	19	Bab tout	OUI		P	G	1
2021	25			F	NC	36	Kassaba	OUI		P	TT	2
2021	25			M	NC	21	Cite scolaire	NON	GG	C	TT	1
2021	25			F	NC	14	Boujarrah	OUI		N	TT	2
2021	25			M	NC	31	Beni hassan	OUI		P	G	1
2021	25			F	NC	71	Samsa	NON	Pleural		D	1
2021	25			M	R TTT	22	Samsa	OUI		P	G	9
2021	25			F	R TTT	39	Kassaba	NON	Other		PDV	9
2021	25			F	NC	45	Mellah	NON	Osteo-articulaire		TT	2
2021	25			M	NC	57	Cite scolaire	OUI		P	G	1
2021	25			F	NC	28	Touilaa		Péritonéale		TT	1
2021	25			M	NC	56	Mellah	OUI		P	PDV	1
2021	25			M	NC	60	Bab tout	OUI		P	G	2
2021	25			M	NC	18	Samsa	NON	Pleural		TT	2
2021	25			M	NC	46	Korrat sbae	OUI		P	TT	1
2021	25			M	NC	27	Ben karrich	OUI		P	PDV	1
2021	26	2021-02-01		F	NC	19	Dar murcia	OUI		P	G	1
2021	26			F	NC	49	My Hassan	NON	GG	C	TT	1
2021	26			M	NC	3	Nekkata	NON	GG		TT	1
2021	26			M	NC	15	Coelma	NON	GG		TT	1
2021	26			F	NC	39	Samsa	NON	GG		TT	1
2021	26			F	NC	27	Samsa	OUI		P	G	1
2021	26			M	NC	65	Dar murcia	OUI		P	TT	1
2021	26			M	NC	57	Dersa 1	OUI		N	TT	1
2021	26			M	NC	37	Kassaba	OUI		P	PDV	1
2021	26			M	NC	44	Nekkata	OUI		P	G	9
2021	26			M	NC	26	Bab tout	OUI		P	TT	1
2021	26			M	NC	27	Bab tout	OUI		P	TT	1
2021	26			M	NC	68	Kassaba	OUI		N	TT	1
2021	26			M	NC	29	Mellah	OUI		P	G	1
2021	26			F	NC	26	Dersa 1	OUI		P	TT	1
2021	26			F	NC	81	Korrat sbae	OUI		P	PDV	1
2021	26			F	NC	35	Sidi talha	OUI		P	E	2
2021	26			F	NC	87	Tabola	NON	Pleural		TT	1
2021	26			M	NC	66	Samsa	OUI		P	TT	1
2021	26			F	NC	62	Coelma	NON	Urinaire		TT	2
2021	26			M	NC	28	Samsa	OUI		P	G	2
2021	26			F	NC	35	Mellah	NON	GG		TT	1
2021	26			F	NC	71	Sidi frij	OUI		P	D	1
2021	26			F	NC	22	Seddina	OUI		P	G	1
2021	26			M	NC	23	Cite scolaire	OUI		P	G	1
2021	26			F	NC	28	My Hassan	NON	Osteo-articulaire		TT	2
2021	26			F	NC	33	Samsa	NON	Other		TT	1
2021	26			M	NC	44	Mhannech	OUI		P	G	1
2021	26			M	NC	32	My Hassan	OUI		P	G	1
2021	26			F	NC	43	Dersa 3	NON	Pleural	C	TT	1
2021	26			M	NC	42	SDF	NON	Pleural		PDV	1
2021	26			F	NC	43	Touilaa	NON	Other		TT	1
2021	26			F	NC	70	Boujarrah	OUI		P	G	1
2021	26			M	NC	19	Fondaq	OUI		P	G	2
2021	26			M	NC	38	Mhannech	OUI		P	TT	1
2021	26			F	NC	19	My Hassan	OUI		P	G	2
2021	26			F	NC	25	Mhannech	OUI		P	G	1
2021	26			F	NC	37	Boujarrah	OUI		P	G	2
2021	26			M	NC	78	BENI harchen	OUI		P	TT	1
2021	26			F	NC	26	Korrat sbae	OUI		P	G	1
2021	26			F	NC	48	Mellah	NON	Pleural	P	TT	1
2021	26			M	NC	45	Coelma	NON	Pleural	P	TT	1
2021	26			F	NC	20	Cite scolaire	NON	Other		TT	1
2021	26			M	R TTT	43	Dersa 3	NON	GG		TT	9
2021	26			M	R TTT	27	Ouad laou	NON	GG		TT	9
2021	26			F	NC	60	Dersa 1	OUI		P	G	2
2021	26			M	NC	51	Touilaa	OUI		P	G	2
2021	26			M	NC	68	Amsa	NON	Other		TT	1
2021	26			F	NC	23	My Hassan	NON	Other		TT	1
2021	26			M	NC	62	Dersa 3	OUI		N	TT	1
2021	26			M	R TTT	42	Samsa	OUI		P	G	9
2021	26			F	NC	38	Zaitouna	OUI		N	TT	1
2021	27	2021-03-01		F	NC	16	Dersa 3	NON	Ascit	C	TT	1
2021	27			F	NC	28	Mhannech	OUI		P	G	1
2021	27			M	NC	30	Nekkata	NON	GG	C	TT	2
2021	27			M	NC	33	Ben karrich	NON	GG	C	TT	1
2021	27			F	NC	72	My Hassan	OUI		P	G	2
2021	27			F	NC	35	Bab tout	NON	GG	C	TT	1
2021	27			M	NC	31	Sidi frij	NON	GG		TT	1
2021	27			M	NC	38	Nekkata	NON	Pleural		TT	1
2021	27			M	NC	62	Samsa	NON	Pleural		TT	1
2021	27			M	R TTT	38	Dersa 3	OUI		P	PDV	9
2021	27			M	R TTT	53	Cite scolaire	OUI		P	G	1
2021	27			F	NC	21	Ben karrich	OUI		P	G	1
2021	27			F	NC	68	Coelma	OUI		P	TT	1
2021	27			F	NC	13	Nekkata	NON	GASTRO-INTESTINAL		TR	1
2021	27			F	NC	40	My Hassan	NON	GG	C	TT	1
2021	27			F	NC	27	Samsa	OUI		P	G	1
2021	27			M	R TTT	71	Mhannech	OUI		P	G	9
2021	27			M	R PDV	32	Dersa 3	OUI		P	PDV	1
2021	27			M	NC	27	Ouad laou	OUI		P	G	1
2021	27			F	R TTT	16	Boujarrah	NON	GG		TT	9
2021	27			N	R TTT	46	Sidi talha	OUI		P	TT	1
2021	27			F	NC	34	My Hassan	OUI		P	G	1
2021	27			M	NC	55	Bab tout	NON	Pleural		TT	1
2021	27			F	NC	65	Sidi frij	OUI		P	D	2
2021	27			F	R TTT	18	Boujarrah	NON	GG	C	TT	1
2021	27			M	R TTT	60	Cite scolaire	OUI		P	G	1
2021	27			M	NC	30	Boujarrah	NON	Pleural		TT	1
2021	27			M	NC	15	Boujarrah	OUI		P	G	1
2021	27			F	NC	64	Cite scolaire	OUI		P	G	1
2021	27			M	NC	70	Korrat sbae	OUI		P	G	2
2021	27			F	NC	58	Sidi talha	OUI		P	G	2
2021	27			F	NC	21	Malaleyine	OUI		P	G	1
2021	27			M	NC	29	Dersa 3	NON	GG	C	TT	1
2021	27			M	NC	77	Cite scolaire	NON	Pleural		TT	1
2021	27			F	NC	27	Dersa 3	NON	GG	C	TT	1
2021	27			M	NC	25	Boujarrah	OUI		P	G	2
2021	27			M	NC	67	Mellah	OUI		P	G	2
2021	27			M	NC	22	My Hassan	NON	Other		TT	2
2021	27			M	NC	35	Samsa	OUI		P	TT	2
2021	27			F	NC	22	Nekkata	NON	GG		TT	1
2021	27			M	NC	25	Bab tout	OUI		P	TT	2
2021	27			F	NC	43	Mhannech	NON	GG		TT	1
2021	27			M	NC	39	Boujarrah	OUI		N	TT	2
2021	27			M	NC	87	Samsa	OUI		P	G	1
2021	27			M	NC	30	Tabola	NON	Other		TT	2
2021	27			M	NC	38	Samsa	NON	Pleural		TT	1
2021	27			M	NC	34	Sidi talha	OUI		P	G	1
2021	27			M	NC	56	Kassaba	OUI		P	G	1
2021	27			F	NC	21	Coelma	OUI		P	G	2
2021	27			M	NC	20	Touilaa	OUI		P	G	1
2021	27			M	NC	80	Beni ider	OUI		P	TT	1
2021	27			M	NC	59	Boujarrah	OUI		P	G	1
2021	27			M	NC	17	Dersa 3	OUI		P	G	1
2021	27			F	NC	23	Coelma	NON	GG		TT	1
2021	27			M	NC	25	Prison Local	OUI		P	TR	2
2021	27			M	NC	24	Prison Local	OUI		P	TT	2
2021	28	2021-04-01		F	NC	85	Boujarrah	OUI		P	G	1
2021	28			M	NC	60	Coelma	OUI		N	TT	1
2021	28			M	NC	65	Samsa	NON	Pleural		TT	1
2021	28			M	NC	25	Ben karrich	OUI		P	PDV	1
2021	28			M	NC	20	Dersa 3	OUI		P	TT	1
2021	28			M	NC	31	Samsa	OUI		P	TT	9
2021	28			F	NC	16	Mellah	NON	GG	C	TT	1
2021	28			F	NC	48	Coelma	NON	Other		TT	1
2021	28			M	R TTT	60	Kassaba	OUI		P	G	9
2021	28			F	NC	60	Bab tout	NON	GG	C	TT	1
2021	28			M	NC	60	Nekkata	NON	Pleural		TT	1
2021	28			M	NC	41	Zinat	NON	Abces		TT	1
2021	28			M	NC	42	Dersa 1	NON	Pleural			1
2021	28			M	NC	32	Mellah	OUI		P	G	1
2021	28			F	NC	30	My Hassan	NON	GG	C	TT	1
2021	28			F	NC	81	Dersa 3	NON	Pleural		TT	2
2021	28			F	NC	16	Dersa 3	OUI		P	G	2
2021	28			M	NC	70	My Hassan	OUI		P	D	2
2021	28			M	R PDV	35	My Hassan	OUI		P	TT	9
2021	28			M	NC	26	Ben karrich	NON	Pleural		TT	1
2021	28			M	NC	60	My Hassan	OUI		P	G	1
2021	28			F	NC	22	Boujarrah	NON	Pleural		TT	1
2021	28			M	NC	40	Mhannech	OUI		P	G	1
2021	28			M	NC	36	Samsa	OUI		P	G	2
2021	28			F	NC	39	Tabola	OUI		N	TT	2
2021	28			M	NC	42	SDF	OUI		P	G	2
2021	28			M	NC	23	Bab tout	OUI		P	G	2
2021	28			M	NC	39	AZLA	NON	GG		TT	9
2021	28			M	NC	20	Korrat sbae	NON	GG		G	2
2021	28			M	NC	29	Ben karrich	OUI		P	G	2
2021	28			F	NC	63	Tabola	OUI		P	G	1
2021	28			M	NC	56	Dersa 1	OUI		P	G	1
2021	28			F	NC	40	Coelma	NON	GG		TT	1
2021	28			M	NC	19	Korrat sbae	NON	GG		TT	1
2021	28			M	NC	50	Kassaba	OUI		P	G	2
2021	28			M	NC	21	Ouad laou	OUI		P	G	2
2021	28			F	NC	85	Bab tout	NON	Pleural	C	TT	1
2021	28			M	R PDV	26	Touilaa	OUI		P	TT	9
2021	28			F	NC	61	Dar murcia	NON	GG		TT	1
2021	28			M	R TTT	29	Samsa	OUI		P	G	9
2021	28			M	NC	76	My Hassan	OUI		P	TT	1
2021	28			M	NC	51	Dar murcia	OUI		P	G	2
2021	28			F	NC	26	Sidi talha	NON	Pleural		TT	1
2021	28			M	NC	34	Samsa	OUI		P	G	1
2021	28			M	NC	27	Nekkata	OUI		P	G	1
2021	28			M	NC	35	Samsa	OUI		P	G	9
2021	28			M	R TTT	39	Prison Local	OUI		P	G	9
2021	28			M	NC	48	Mhannech	OUI		P	TT	1
2021	28			M	NC	60	Sebt kdim	NON	Pleural		TT	1
2021	28			M	R TTT	36	Beni hassan	OUI		P	G	9
2021	28			F	NC	54	Tabola	NON	Pleural		TT	1
2021	28			M	NC	21	Mhannech	OUI		P	G	2
2021	28			M	NC	65	Touilaa	OUI		N	TT	1
2021	28			F	NC	14	Korrat sbae	NON	GG	C	TT	1
2021	28			F	NC	70	Mellah	NON	Pleural		TT	1
2021	28			M	NC	77	Boujarrah	OUI		P	G	2
2021	28			M	NC	65	Dersa 3	OUI		P	G	2
2021	28			F	NC	20	Samsa	OUI		N	TT	1
2021	28			F	NC	79	Dersa 3	OUI			D	1
2021	28			F	NC	45	My Hassan	NON	GG		TT	1
2021	28			F	NC	35	Dersa 3	OUI		N	TT	1
2021	28			M	NC	30	Nekkata	OUI		P	TT	2
2021	28			F	NC	30	Boujarrah	OUI		P		9
2021	28			F	NC	23	Mhannech	NON	GG	C	TT	1
2021	28			F	NC	48	Sidi talha	OUI		P	G	1
2021	29	2021-05-04		F	NC	71	AZLA	NON	Pleural		TT	1
2021	29			F	NC	70	Samsa	OUI		P	G	1
2021	29			M	NC	69	Zaitouna	OUI		P	TT	1
2021	29			M	R PDV	35	Sidi talha	OUI		P	PDV	9
2021	29			M	R TTT	40	Nekkata	OUI		P	TT	9
2021	29			M	NC	90	Ouad laou	NON	Pleural		TT	1
2021	29			M	NC	26	Boujarrah	NON	GG	C	TT	1
2021	29			F	M	41	My Hassan	NON	GG		TT	1
2021	29			F	NC	43	Mhannech	NON	Péritonéale		TT	1
2021	29			F	NC	56	AZLA	OUI		P	G	1
2021	29			M	NC	12	Cite scolaire	NON	GG	C	TT	1
2021	29			M	NC	23	Bab tout	OUI		P	TT	1
2021	29			F	NC	75	Korrat sbae	NON	Pleural	C	TT	1
2021	29			M	NC	36	Boujarrah	OUI		P	G	1
2021	29			F	NC	67	My Hassan	NON	GG		TT	1
2021	29			F	NC	69	Kassaba	NON	Other		TT	1
2021	29			F	NC	36	Boujarrah	NON	GG		TT	1
2021	29			M	NC	19	Dersa 3	OUI		P	G	1
2021	29			M	NC	50	Beni hassan	OUI	Other	P	TT	1
2021	29			M	NC	34	SDF	OUI		P	TT	2
2021	29			F	NC	79	Bab tout	NON	Pleural		PDV	1
2021	29			M	NC	41	My Hassan	OUI		P	G	1
2021	29			F	NC	19	Mellah	NON	GG		TT	1
2021	29			M	NC	59	Nekkata	OUI		P	G	1
2021	29			M	NC	67	Dersa 3	OUI		P	G	1
2021	29			M	NC	27	AZLA	OUI		P	G	1
2021	29			M	NC	25	Tabola	NON	Pleural		TT	1
2021	29			F	NC	19	Zinat	NON	Other		TT	1
2021	29			M	NC	77	Dersa 3	OUI		P	TT	1
2021	29			M	NC	49	Samsa	OUI		N	TT	1
2021	29			F	NC	14	My Hassan	OUI		P	TT	1
2021	29			F	NC	15	Boujarrah	NON	Pleural		TT	1
2021	29			F	NC	24	My Hassan	NON	GG	C	TT	1
2021	29			M	NC	38	Dersa 3	OUI		N	TT	2
2021	29			M	NC	57	Coelma	NON	Pleural		TT	1
2021	29			M	NC	19	Samsa	OUI		P	TT	2
2021	29			M	NC	55	Mhannech	NON	GG	C	TT	1
2021	29			M	NC	86	Sidi talha	NON	Pleural		TT	1
2021	29			M	NC	52	Boujarrah	OUI		P	G	2
2021	29			M	NC	19	Tabola	OUI		P	G	2
2021	29			M	NC	59	Zaitouna	NON	GG		TT	1
2021	29			F	NC	58	My Hassan	NON	GG	C	TT	1
2021	29			F	NC	31	My Hassan	NON	GG	C	TT	1
2021	29			M	NC	45	Dersa 3	OUI		P	G	1
2021	29			M	NC	30	Samsa	NON	GG	C	TT	1
2021	29			F	NC	69	Cite scolaire	OUI		P	G	1
2021	29			F	NC	30	Cite scolaire	NON	Mammaire	C	TT	1
2021	29			F	NC	71	Bab tout	OUI		N	TT	1
2021	29			M	NC	37	Beni hassan	OUI		P	TT	1
2021	29			F	NC	67	Seddina	OUI		P	G	1
2021	29			F	NC	21	My Hassan	NON	GG	C	TT	1
2021	29			F	NC	66	Touilaa	NON	GG	C	TT	1
2021	30	2021-06-01		F	NC	8	Mellah	NON	GG		TT	1
2021	30			M	NC	45	Kassaba	OUI		P	TT	1
2021	30			F	NC	75	Samsa	NON	Pleural		D	1
2021	30			F	NC	34	Samsa	NON	Pleural		TT	1
2021	30			F	NC	35	Bab tout	OUI		P	G	1
2021	30			M	NC	40	Nekkata	OUI		P	G	1
2021	30			F	NC	3	Mhannech	NON	GG	C	TT	1
2021	30			M	NC	38	Cite scolaire	NON	Pericardite		TT	1
2021	30			F	NC	24	Nekkata	OUI	Pleural	P	TT	1
2021	30			M	NC	27	Seddina	OUI		P	TT	1
2021	30			M	NC	54	Sidi talha	OUI		P	G	1
2021	30			M	NC	40	Dersa 3	OUI		P	G	1
2021	30			M	R PDV	51	Dersa 3	OUI		P	G	9
2021	30			M	NC	67	Beni hassan	NON	Pleural		TT	1
2021	30			F	NC	70	Kassaba	OUI		N	TT	1
2021	30			F	NC	66	Dersa 1	OUI		P	TT	1
2021	30			M	NC	24	Dersa 1	OUI		P	TR	2
2021	30			F	NC	23	Korrat sbae	NON	Pleural		TT	1
2021	30			M	NC	61	Touilaa	NON	Pericardite		TT	1
2021	30			M	NC	19	Boujarrah	OUI		P	G	2
2021	30			M	NC	35	Touilaa	NON	GG	C	TT	1
2021	30			F	NC	26	Mhannech	OUI		P	TT	1
2021	30			M	NC	89	Samsa	OUI		P	G	1
2021	30			F	NC	25	Dersa 1	OUI		P	G	1
2021	30			M	NC	63	Touilaa	NON	Pleural	C	TT	1
2021	30			F	R PDV	81	Mhannech	OUI		P	G	2
2021	30			F	NC	27	AZLA	NON	Other		TT	1
2021	30			M	NC	28	Sebt kdim	NON	Other		TT	2
2021	30			F	NC	24	Dersa 3	OUI		P	G	1
2021	30			F	NC	20	My Hassan	NON	GG	C	TT	1
2021	30			M	NC	82	Tabola	NON	GG	C	TT	1
2021	30			M	NC	12	Korrat sbae	NON	Other		TT	2
2021	30			M	NC	22	Samsa	OUI		P	TT	1
2021	30			M	NC	22	Kassaba	OUI		P	G	1
2021	30			M	NC	54	Dersa 3	NON	Pleural		TT	1
2021	30			F	R PDV	21	Coelma	OUI		P	TT	9
2021	30			F	NC	42	My Hassan	NON	GG	C	TT	1
2021	30			F	NC	42	AZLA	OUI		P	G	1
2021	30			F	NC	87	Coelma	OUI		P	G	1
2021	30			M	NC	63	My Hassan	OUI		P	TT	1
2021	30			F	NC	67	Malaleyine	NON	GG		TT	1
2021	30			F	NC	15	Mhannech	NON	Péritonéale		TT	1
2021	30			M	NC	26	Tabola	OUI		P	G	2
2021	30			M	NC	31	Samsa	OUI		P	TT	2
2021	30			M	NC	23	Beni hassan	OUI	Péritonéale	P	G	1
2021	30			F	NC	57	Dersa 1	OUI		P	G	1
2021	30			M	NC	36	Touilaa	OUI		P	G	1
2021	30			M	NC	51	Kassaba	OUI		P	G	1
2021	30			F	NC	25	Mellah	NON	GG	C	TT	1
2021	30			M	NC	35	My Hassan	OUI		P	TT	2
2021	30			F	NC	61	Mhannech	NON	Osteo-articulaire	C	TT	2
2021	30			M	NC	23	Dersa 3	NON	GG		TT	1
2021	30			M	NC	33	Samsa	OUI		P	PDV	1
2021	30			F	NC	86	Samsa	OUI		P	PDV	1
2021	30			F	NC	40	Coelma	OUI		P	PDV	1
2021	30			M	NC	56	Coelma	NON	Pericardite		TT	1
2021	30			F	NC	70	Samsa	OUI		P	G	1
2021	30			M	NC	74	Mhannech	NON	Pleural		TT	1
2021	30			M	NC	23	Bab tout	OUI		P	TT	1
2021	30			M	R TTT	24	Dersa 3	OUI		P	G	1
2021	30			F	NC	35	My Hassan	OUI		P	G	1
2021	30			M	R TTT	40	Dersa 3	OUI		P	G	9
2021	30			M	NC	23	Dersa 1	OUI		P	PDV	1
2021	30			M	NC	41	Amsa	OUI		P	G	2
2021	30			F	R PDV	68	Bab tout	OUI		P	G	9
2021	30	2021-06-30		M	R TTT	71	Samsa	OUI		P	G	1
2021	31	2021-07-09		M	NC	23	Amsa	OUI		P	TT	1
2021	31			M	NC	43	My Hassan	OUI		P	G	1
2021	31			M	NC	72	Dersa 1	OUI		P	D	1
2021	31			F	NC	72	My Hassan	NON	Pericardite		TT	1
2021	31			M	NC	31	Boujarrah	OUI	Pleural	P	TT	1
2021	31			M	NC	46	Bab tout	OUI		P	PDV	1
2021	31			M	NC	70	Cite scolaire	OUI		P	G	1
2021	31			M	NC	59	Samsa	NON	Osteo-articulaire		TT	2
2021	31			M	NC	32	Mellah	OUI		P	TT	1
2021	31			M	NC	84	Coelma	OUI		P	PDV	1
2021	31			F	NC	46	Ben karrich	OUI		P	G	1
2021	31			F	NC	62	Tabola	OUI		P	G	1
2021	31			F	NC	50	Touilaa	OUI		P	TT	1
2021	31			M	NC	41	Boujarrah	OUI		P	G	1
2021	31			M	NC	24	Dersa 3	OUI		P	G	1
2021	31			M	NC	24	Dersa 3	OUI		p	G	1
2021	31			F	NC	19	Mellah	NON	GG		TT	1
2021	31			F	NC	38	My Hassan	NON	GG		TT	1
2021	31			M	NC	62	Touilaa	OUI		P	G	1
2021	31			M	NC	32	Nekkata	NON	Other		TT	1
2021	31			M	NC	22	Ouad laou	OUI		P	G	1
2021	31			M	NC	32	Nekkata	OUI		P	TT	1
2021	31			M	NC	28	Samsa	NON	GG	C	TT	1
2021	31			M	NC	34	My Hassan	NON	Pleural		TT	1
2021	31			M	NC	33	My Hassan	OUI		P	G	1
2021	31			F	NC	64	Touilaa	NON	GG		TT	1
2021	31		P	M	NC	60	Bab tout	OUI		P	G	1
2021	31			M	NC	19	Sidi talha	NON	GG	C	TT	1
2021	31			M	NC	33	Tabola	NON	Ascit	C	TT	2
2021	31			M	NC	47	Touilaa	OUI		P	TT	1
2021	31			M	NC	28	Samsa	OUI		P	TT	1
2021	31			M	NC	38	Nekkata	OUI		P	PDV	1
2021	31			M	NC	28	Samsa	OUI		P	G	1
2021	31			M	NC	35	Boujarrah	NON	Ascit		TT	1
2021	31			F	NC	35	Zaitouna	NON	Mammaire		TT	1
2021	31		P	F	R TTT	59	Mhannech	OUI		P	PDV	1
2021	31			F	R TTT	27	Kassaba	OUI		P	G	1
2021	31			M	NC	19	Ben karrich	OUI		P	G	1
2021	31			M	NC	19	Sidi talha	NON	GG		TT	1
2021	31	2021-07-29		F	NC	31	Korrat sbae	OUI		P	G	1
2021	32	2021-08-02		F	NC	66	Boujarrah	OUI		P	G	1
2021	32			F	NC	67	Boujarrah	OUI		P	G	2
2021	32			F	NC	56	Boujarrah	OUI		N	PDV	1
2021	32			M	NC	48	Samsa	OUI		P	G	2
2021	32			M	NC	19	Bab tout	NON	GG		TT	1
2021	32			M	NC	20	Kassaba	OUI		P	G	2
2021	32			F	NC	65	Touilaa	OUI		P	TT	2
2021	32			M	NC	18	Touilaa	OUI		P	TT	1
2021	32			F	NC	46	Zaitouna	NON	GG	C	TT	2
2021	32			M	NC	63	Samsa	OUI		P	G	2
2021	32			M	R PDV	40	My Hassan	OUI		P	PDV	9
2021	32			F	NC	27	Touilaa	OUI		P	D	1
2021	32			F	NC	60	Touilaa	NON	Other		TT	1
2021	32			M	NC	52	Mellah	OUI		P	G	1
2021	32			M	NC	48	Mhannech	NON	GG	C	TT	1
2021	32			F	NC	81	Mhannech	NON	Osteo-articulaire		TT	3
2021	32			M	NC	51	Tabola	OUI		P	G	2
2021	32			F	NC	22	Sidi talha	OUI		P	G	1
2021	32			F	NC	75	Boujarrah	NON	GG		TT	1
2021	32			M	NC	34	Boujarrah	OUI		N	TT	1
2021	32			M	NC	67	My Hassan	OUI		P	TT	2
2021	32			M	NC	66	Beni hassan	OUI		P	G	2
2021	32			F	NC	31	Tabola	NON	Pericardite		TT	1
2021	32			M	NC	59	Korrat sbae	OUI		P	G	2
2021	32			M	NC	78	Cite scolaire	OUI		P	G	2
2021	32			M	NC	19	AZLA	OUI		P	G	1
2021	32			M	NC	59	Zaitouna	OUI		P	G	2
2021	32			M	R TTT	62	Kassaba	NON	GG	C	TT	2
2021	32			M	NC	56	Touilaa	OUI		P	G	1
2021	32			M	NC	27	Amsa	OUI		P	G	1
2021	32			M	NC	29	Malaleyine	OUI		P	G	2
2021	32			F	NC	20	Cite scolaire	NON	Pleural		TT	1
2021	32			M	NC	38	My Hassan	OUI		P	G	1
2021	32			M	NC	57	Tabola	NON	Osteo-articulaire		TT	2
2021	32			M	NC	45	Cite scolaire	NON	GG		TT	2
2021	32			M	NC	6	Touilaa	NON	GG		TT	1
2021	32			M	NC	23	Bab tout	NON	Pleural		TT	1
2021	32		P	M	R TTT	30	Ben karrich	OUI		P	G	9
2021	32			M	NC	52	Touilaa	OUI		P	TT	1
2021	32			M	NC	33	Nekkata	NON	Pleural		TT	1
2021	32			M	NC	22	Nekkata	NON	Pleural		TT	1
2021	32			M	NC	25	Boujarrah	OUI		P	G	2
2021	32			M	NC	34	Bab tout	NON	Abces	C	TT	1
2021	32			M	NC	20	Mhannech	OUI		P	G	1
2021	32			M	NC	25	Korrat sbae	OUI		P	G	1
2021	32			M	NC	9	Ben karrich	OUI		P	TT	1
2021	32			F	NC	19	Samsa	OUI		P	G	1
2021	32			M	NC	18	Boujarrah	NON	Cerebral	C	TT	2
2021	32			M	NC	65	Cite scolaire	NON	Pleural		TT	1
2021	32			M	NC	43	Touilaa	OUI		P	TT	1
2021	32			F	NC	29	My Hassan	NON	Cutanee		TT	2
2021	32			M	NC	17	Mhannech	OUI		P	G	1
2021	32			M	NC	26	AZLA	NON	Pleural		TT	2
2021	32			F	NC	24	Ben karrich	OUI		P	G	1
2021	32			F	NC	30	Dersa 3	OUI		P	G	2
2021	32			F	NC	21	Dersa 3	OUI		P	TT	1
2021	32			M	NC	62	Dar murcia	NON	Other		TT	2
2021	32			F	R TTT	21	Boujarrah	NON	Mammaire		TT	2
2021	32			F	NC	62	Khazzan laou	NON	Osteo-articulaire		TT	2
2021	32			F	NC	25	Cite scolaire	NON	Pleural	C	TT	1
2021	33	`07/09/2021		F	NC	40	Mhannech	OUI		P	G	2
2021	33			F	NC	47	My Hassan	NON	Pleural		TT	1
2021	33			F	NC	68	Bab tout	OUI		P	TT	2
2021	33			F	NC	16	Dersa 3	NON	GG	C	TT	1
2021	33			M	NC	52	Touilaa	OUI		P	G	1
2021	33			M	NC	86	Sidi talha	NON	Pleural		PDV	1
2021	33			M	NC	28	Mellah	NON	GG	C	PDV	2
2021	33			F	NC	29	Dersa 3	OUI		P	TT	2
2021	33			F	NC	43	Malaleyine	NON	Mammaire		TT	1
2021	33			F	NC	63	My Hassan	NON	Other		TT	2
2021	33			M	NC	26	Boujarrah	OUI		P	G	1
2021	33			F	NC	38	Nekkata	NON	Ascit	C	TT	1
2021	33			M	NC	61	Mellah	OUI		P	G	2
2021	33			M	NC	36	Malaleyine	OUI		P	G	1
2021	33			M	NC	17	Touilaa	OUI		P	PDV	1
2021	33			F	NC	75	Samsa	NON	Other		TT	2
2021	33			F	NC	15	Sidi talha	NON	Péritonéale		TT	1
2021	33			F	NC	28	Dersa 3	NON	Péritonéale		TT	2
2021	33			M	NC	21	Kassaba	OUI		P	TT	2
2021	33			M	NC	45	Bab tout	NON	GG	C	TT	1
2021	33			M	NC	23	Tabola	OUI		P	G	2
2021	33			F	NC	26	Touilaa	OUI		P	G	2
2021	33			F	NC	87	Boujarrah	OUI	Pleural	P	D	1
2021	33			F	NC	7	Coelma	NON	Pleural		TT	1
2021	33			F	NC	15	Touilaa	NON	Pleural		TT	1
2021	33			M	NC	26	Cite scolaire	OUI		P	PDV	2
2021	33			M	NC	27	Dersa 3	OUI		P	G	1
2021	33			F	NC	70	Bab tout	OUI		P	TT	2
2021	33			F	NC	20	Samsa	OUI		P	G	2
2021	33			F	NC	21	Malaleyine	NON	Pleural		TT	1
2021	33			M	NC	86	Ouad laou	NON	Pleural	C	TT	1
2021	33			F	NC	49	Beni hassan	OUI		P	G	1
2021	33			M	NC	31	Dar murcia	OUI		P	TT	2
2021	33			M	NC	37	Mhannech	OUI		P	E	1
2021	33			M	NC	38	Touilaa	OUI		P	G	1
2021	33			F	NC	70	My Hassan	OUI		P	G	2
2021	33			M	NC	49	Samsa	NON	Pleural		TT	1
2021	33			F	NC	65	Sidi talha	NON	Pleural		TT	1
2021	33			M	NC	84	Dersa 3	NON	Pleural		TT	1
2021	33			M	NC	78	Samsa	NON	Pleural		TT	1
2021	33			F	NC	61	Mellah	OUI		P	G	2
2021	33			M	NC	24	Boujarrah	OUI		P	G	2
2021	33			F	NC	61	Sidi talha	NON	Péritonéale		D	1
2021	33			M	NC	67	My Hassan	OUI		P	TT	2
2021	33			F	NC	7	Ben karrich	NON	Pleural		TT	1
2021	33			F	NC	26	Coelma	OUI		P	G	1
2021	33			F	NC	32	Touilaa	NON	GG		TT	1
2021	33			M	NC	34	Samsa	OUI		P	G	1
2021	33			M	NC	65	Mellah	OUI		P	G	1
2021	33			F	NC	37	Bab tout	NON	Mammaire		TT	1
2021	33			F	NC	64	Ouad laou	NON	Mammaire		TT	2
2021	33			F	NC	38	Zaitouna	OUI		P	D	2
2021	33			M	NC	75	My Hassan	NON	Pleural		PDV	1
2021	33			M	NC	19	My Hassan	NON	Other		TT	1
2021	33			M	R TTT	42	Coelma	OUI		P	PDV	1
2021	33	2021-09-30		F	NC	74	Mellah	NON	Pleural		TT	1
2021	34	2021-10-04		F	NC	76	My Hassan	OUI		P	G	1
2021	34			M	NC	56	Cite scolaire	OUI		P	G	1
2021	34			M	NC	23	Samsa	NON	Pleural		TT	1
2021	34			M	NC	23	Fondaq	OUI		P	PDV	1
2021	34			M	NC	84	Mhannech	NON	Pleural		PDV	1
2021	34											1
2021	34			F	NC	23	Boujarrah	NON	GG	C	TT	2
2021	34			F	R TTT	58	Prison Local	NON	Pleural	C	PDV	2
2021	34			M	NC	24	Prison Local	NON	Pleural	C	TT	2
2021	34			F	NC	60	Nekkata	NON	Pleural		TT	1
2021	34			F	NC	70	Zaitouna	OUI		P	G	2
2021	34			F	NC	2	Mellah	OUI		N	TT	1
2021	34			F	R PDV	17	Kassaba	OUI		P	E	2
2021	34			M	NC	39	Kassaba	OUI		P	G	1
2021	34			M	NC	54	Bab tout	NON	Pleural		D	2
2021	34			F	NC	72	Sidi frij	OUI		P	G	1
2021	34			M	NC	60	Cite scolaire	NON	GG		D	1
2021	34			M	NC	42	My Hassan	NON	GG		TT	1
2021	34			F	NC	46	Sidi frij	NON	GG		TT	1
2021	34			F	NC	32	Tabola	NON	GG		TT	1
2021	34			F	R TTT	87	Boujarrah	NON	Pleural		D	1
2021	34			M	NC	29	Nekkata	OUI		P	G	2
2021	34			M	NC	29	Boujarrah	OUI		P	G	2
2021	34			F	NC	21	Touilaa	OUI		P	PDV	1
2021	34			F	NC	73	Tabola	NON	Other		TT	1
2021	34			M	NC	24	Amsa	OUI		P	PDV	2
2021	34			M	NC	36	AZLA	OUI		P	G	1
2021	34			M	NC	51	Mellah	OUI		P	G	1
2021	34			F	NC	81	Tabola	NON	Pleural		TT	1
2021	34			M	NC	49	Boujarrah	OUI		P	G	2
2021	34			M	NC	73	Boujarrah	OUI		P	G	1
2021	34			F	NC	33	Cite scolaire	OUI		P	G	1
2021	34			M	NC	80	Sidi frij	OUI		P	G	1
2021	34			M	NC	23	Fondaq	NON	Pleural		TT	1
2021	34			M	NC	32	Bab tout	OUI		P	G	1
2021	34			M	NC	17	My Hassan	OUI		P	G	1
2021	34			M	NC	42	Samsa	NON	Pleural		TT	1
2021	34			M	NC	28	Dar murcia	OUI		P	G	1
2021	34			M	NC	27	Coelma	OUI		P	TT	1
2021	34			M	NC	12	Sidi talha	NON	GG		TT	1
2021	34			M	NC	19	Mellah	OUI		P	G	1
2021	34			F	NC	40	Touilaa	NON	GG		TT	1
2021	34			F	NC	31	Dersa 1	NON	Mammaire		TT	1
2021	34			F	NC	50	Mhannech	NON	GG		TT	1
2021	34			M	NC	94	My Hassan	OUI		P	G	1
2021	34			F	NC	67	Dersa 3	OUI		P	G	1
2021	34			M	NC	87	Boujarrah	OUI		P	D	1
2021	34			M	NC	52	Dersa 1	OUI		P	G	1
2021	34	2021-10-28		M	NC	28	Samsa	OUI		P	G	1
2021	35	2021-11-02		M	NC	36	Mhannech	OUI		P	TT	1
2021	35			M	NC	67	Fondaq	OUI		P	G	1
2021	35			F	NC	27	Sidi frij	NON	GG		TT	1
2021	35			M	NC	20	Samsa	OUI		P	G	1
2021	35			M	NC	46	Ouad laou	OUI		P	G	1
2021	35			F	NC	70	AZLA	OUI		P	G	1
2021	35			F	NC	33	Tabola	OUI		P	G	1
2021	35			M	NC	58	Dar murcia	OUI		P	D	1
2021	35			M	NC	24	Bab tout	OUI		P	G	1
2021	35			M	NC	57	Dar murcia	OUI		P	D	1
2021	35			M	NC	63	Cite scolaire	OUI		P	G	1
2021	35			F	NC	56	Mellah	OUI		P	G	1
2021	35			F	NC	56	Touilaa	NON	GG		TT	1
2021	35			M	NC	20	Boujarrah	OUI		N	TT	1
2021	35			M	NC	30	Sidi frij	OUI		P	G	1
2021	35			F	NC	26	My Hassan	NON	Pleural		TT	1
2021	35			M	NC	7	Sebt kdim	NON	Other		TT	1
2021	35			M	NC	49	Samsa	NON	Other		PDV	1
2021	35			M	NC	65	Cite scolaire	OUI		P	D	1
2021	35			M	NC	62	My Hassan	OUI		P	G	2
2021	35			F	NC	52	Kassaba	NON	GG		TT	1
2021	35			M	NC	82	Boujarrah	NON	Pleural		TT	1
2021	35			M	NC	11	Sebt kdim	NON	GG		TT	1
2021	35			M	NC	37	Mhannech	OUI		P	G	1
2021	35			M	NC	31	Boujarrah	OUI		P	PDV	1
2021	35			M	NC	20	Kassaba	OUI		P	TT	1
2021	35			M	NC	31	Tabola	NON	Pleural		TT	1
2021	35			M	NC	22	Boujarrah	OUI		P	G	1
2021	35			M	NC	31	Zaitouna	OUI		P	G	1
2021	35			F	NC	20	Bab tout	OUI		P	G	1
2021	35			M	NC	21	Malaleyine	NON	GG	C	TT	1
2021	35			M	R TTT	31	Samsa	OUI		P	G	2
2021	35			M	NC	41	Zaitouna	OUI		P	E	1
2021	35			F	NC	9	Mellah	NON	GG		TT	1
2021	35			M	NC	49	Mellah	OUI		P	G	1
2021	35			F	NC	42	Boujarrah	NON	GG		TT	2
2021	35			F	NC	41	Mhannech	NON	GG		TT	1
2021	35			F	NC	34	My Hassan	NON	GG		TT	1
2021	35			F	NC	28	Sebt kdim	NON	Ascit		TT	1
2021	35			M	NC	16	Dersa 1	OUI		P	G	1
2021	35			F	NC	21	Korrat sbae	NON	GG		TT	1
2021	35			M	NC	30	Touilaa	NON	Other		TT	1
2021	35			F	NC	30	Dersa 1	NON	Urinaire		TT	1
2021	35			M	NC	62	My Hassan	NON	Cerebral		TT	2
2021	35			M	NC	16	Touilaa	OUI		P	G	1
2021	35			F	NC	31	Korrat sbae	NON	Pleural		E	1
2021	35			F	NC	20	Dersa 1	OUI		P	G	1
2021	35			F	NC	28	Dersa 1	OUI		p	TT	1
2021	35	2021-11-30		M	NC	25	Touilaa	NON	Pleural		TT	2
2021	36	2021-12-01		M	NC	27	Bab tout	OUI		P	G	1
2021	36			F	NC	22	Zaitouna	NON	Pericardite		TT	1
2021	36			M	NC	70	Boujarrah	OUI		P	D	2
2021	36			M	NC	35	Coelma	OUI		P	TT	1
2021	36			F	NC	27	Cite scolaire	NON	GG		TT	1
2021	36			F	NC	31	Samsa	OUI		P	G	1
2021	36			M	NC	29	AZLA	OUI		P	G	1
2021	36			F	NC	25	Tabola	OUI		P	TT	1
2021	36			M	NC	25	Dar murcia	OUI		P	G	1
2021	36			F	NC	47	Zaitouna	NON	GG		TT	1
2021	36			M	NC	30	Samsa	OUI		P	G	1
2021	36			M	NC	25	Samsa	OUI		P	G	1
2021	36			M	R TTT	42	Dersa 3	NON	Other		TT	1
2021	36			M	NC	29	Coelma	NON	GG		TT	2
2021	36											1
2021	36			M	NC	23	Mhannech	NON	GG		TT	1
2021	36			F	NC	64	Touilaa	OUI		P	PDV	1
2021	36			F	NC	24	Cite scolaire	OUI		P	G	1
2021	36			F	NC	38	Sidi frij	OUI		P	G	1
2021	36			M	R TTT	46	Dersa 3	OUI		P	PDV	1
2021	36			M	NC	32	Mhannech	OUI		P	G	2
2021	36			M	NC	53	Mellah	OUI		P	G	1
2021	36			M	NC	91	Samsa	NON	Pleural		TT	1
2021	36			F	NC	31	Tabola	OUI		P	G	1
2021	36			M	NC	40	Dersa 1	OUI		P	G	1
2021	36			M	NC	52	Samsa	OUI		P	G	1
2021	36			M	NC	25	Mhannech	OUI		P		2
2021	36			M	NC	26	My Hassan	NON	Other		TR	1
2021	36			F	NC	22	Mhannech	OUI		P	G	1
2021	36			F	NC	17	Sidi frij	NON	Pleural		TT	1
2021	36			M	R TTT	40	Sebt kdim	NON	Péritonéale		TT	1
2021	36			F	NC	65	Cite scolaire	NON	Ascit		PDV	1
2021	36			F	NC	19	Boujarrah	NON	GG		TT	1
2021	36			F	NC	70	Bab tout	NON	Pleural		D	1
2021	36			M	R TTT	52	My Hassan	OUI		P	G	2
2021	36			M	NC	52	Ben karrich	OUI		P	G	1
2021	36			M	R TTT	58	Mellah	OUI		P	D	2
2021	36			F	NC	60	Coelma	NON	Urinaire		TT	1
2021	36			F	NC	17	Cite scolaire	OUI		P	G	1
2021	36			F	NC	62	Sidi frij	NON	Péritonéale		TT	1
2021	36			M	NC	26	Touilaa	OUI		P	TT	1
2021	36			F	NC	51	My Hassan	NON	Pleural		TT	1
2021	36			F	NC	75	Kassaba	NON	Péritonéale		TT	1
2021	36			M	NC	70	Zaitouna	OUI		P	D	1
2021	36			M	NC	32	My Hassan	OUI		P	TT	1
2021	36			M	NC	22	Beni said	OUI		P	G	1
2021	36			M	NC	16	Korrat sbae	NON	GG		TT	2
2021	36			M	NC	27	Dar murcia	OUI		P	G	1
2021	36			M	NC	61	Bab tout	OUI		P	E	1
2021	36			F	NC	36	Mellah	NON	GG		TT	2
2021	36			M	NC	49	Nekkata	OUI		P	TT	1
2021	36			M	NC	33	Samsa	OUI		P	TT	2
2021	36			M	NC	81	AZLA	NON	Pericardite		TT	2
2021	36			M	NC	64	Samsa	NON	Pleural		TT	1
2021	36			M	NC	19	Bab tout	OUI		P	G	1
2021	36			M	NC	19	Samsa	OUI		P	G	1
2021	36			F	NC	28	Cite scolaire	NON	Pleural		TT	1
2021	36			F	NC	51	Cite scolaire	OUI		P	D	1
2021	36			F	NC	28	Tabola	OUI		P	G	1
2021	36			F	NC	7	Samsa	NON			TT	1
2021	36			M	NC	39	Cite scolaire	OUI		P	PDV	1
2021	36			F	R TTT	41	Ouad laou	OUI		P	G	2
2021	36			F	NC	40	Coelma	NON	Péritonéale		TT	1
2021	36			M	NC	31	Dersa 1	OUI		P	G	1
2021	36			F	NC	39	Ben karrich	OUI		P	G	1
2021	36			F	NC	34	Mhannech	NON	GG		TT	1
2021	36			F	NC	53	My Hassan	OUI		P	G	2
2021	36			F	NC	40	Bab tout	NON	Pleural		TT	1
2021	36	2021-12-31		M	NC	34	Dersa 3	OUI		P		1

## Sheet: 2022
YEAR	MONTH	DATE	HIV	GENDER	STATUS TB	AGE	ADRESS	PTB	EPTB LOCALISATION	SMEAR RESULTS	TREATMENT OUTCOME	TTT SCHEME
2022	37	2022-01-03		M	NC	16	Boujarrah	NON	GG		TT		NON	OUI
2022	37			M	NC	4	Boujarrah	NON	GG		TT		NON	OUI
2022	37			F	NC	32	Korrat sbae	NON	Pleural		TT		NON	OUI
2022	37			M	NC	36	Kassaba	OUI		P	E		NON	OUI
2022	37			M	NC	53	Nekkata	NON	Pleural		TT		NON	OUI
2022	37			F	NC	30	Khazzan laou	OUI		P	G		NON	OUI
2022	37			M	NC	70	My hassan	NON	GG		TT		NON	OUI
2022	37			M	NC	64	Boujarrah	NON	Péritonéal		TT		NON	OUI
2022	37			M	NC	65	Samsa	OUI		P	G		NON	OUI
2022	37			M	NC	32	Nekkata	OUI		P	PDV		OUI	OUI
2022	37			M	NC	25	Dersa 3	OUI		P	G		NON	OUI
2022	37			M	NC	26	Kassaba	OUI		P	G		NON	OUI
2022	37			M	NC	39	Dersa 1	OUI		P	PDV		OUI	OUI
2022	37			M	NC	64	Dersa 1	OUI		P	G		NON	OUI
2022	37			M	NC	22	Cite scolaire	OUI		P	G		NON	OUI
2022	37			F	NC	64	Dersa 3	NON	Osteo-articulaire		TT		NON	OUI
2022	37			F	NC	32	Samsa	OUI		P	G		NON	OUI
2022	37			M	NC	29	Zinat	NON	Pleural		TT		NON	OUI
2022	37			M	NC	22	Samsa	OUI		P	TT		NON	OUI
2022	37			F	NC	87	Nekkata	OUI		P	G		NON	OUI
2022	37			F	NC	47	Coelma	NON	Pleural		TT		NON	OUI
2022	37			M	NC	23	Coelma	OUI		P	G		NON	OUI
2022	37			F	NC	30	Mhannech	NON	Pleural		TT		NON	OUI
2022	37			F	NC	67	Dersa 1	NON	GG		TT		NON	OUI
2022	37			F	NC	47	Dersa 1	NON	Ascite		TT		NON	OUI
2022	37			M	NC	27	Dersa 3	OUI		P	TT		NON	OUI
2022	37			F	NC	53	Dersa 3	OUI		P	TT		NON	OUI
2022	37			M	R TTT	35	Boujarrah	OUI		P	PDV		OUI	NON
2022	37			F	NC	20	Beni hassan	OUI		P	G		NON	OUI
2022	37			F	NC	83	Dar murcia	OUI		P	G		NON	OUI
2022	37			M	NC	42	Samsa	OUI		P	TT		NON	OUI
2022	37			M	NC	56	Samsa	OUI		P	G		NON	OUI
2022	37			F	NC	49	Zaitouna	NON	Pleural		TT		NON	OUI
2022	37			M	NC	13	Coelma	NON	Pleural		TT		NON	OUI
2022	37			M	NC	20	Cite scolaire	OUI		P	G		NON	OUI
2022	37			M	R TTT	27	Touilaa	OUI			PDV		OUI	NON
2022	37			M	NC	15	Dar murcia	NON	GG		TT		NON	OUI
2022	37			M	NC	27	My hassan	OUI		P	TT		NON	OUI
2022	37			M	NC	76	Touilaa	OUI		P	G		NON	OUI
2022	37			M	NC	30	Mhannech	OUI		P	G		NON	OUI
2022	37			M	NC	46	Dersa 3	OUI		P	G		NON	OUI
2022	37			M	NC	76	Coelma	OUI		P	G		NON	OUI
2022	37			F	NC	26	Bab tout	NON	GG		TT		NON	OUI
2022	37			M	NC	32	Boujarrah	NON	GG		TT		NON	OUI
2022	37			M	NC	70	Mhannech	OUI		P	TR		NON	OUI
2022	37			M	NC	29	Sidi frij	OUI		P	G		NON	OUI
2022	37			F	NC	62	Boujarrah	NON	GG		TT		NON	OUI
2022	37			M	NC	23	Coelma	OUI		N	TT		NON	OUI
2022	37			M	NC	34	Dersa 1	NON	Pleural		TT		NON	OUI
2022	37			M	NC	72	Malaleyine	NON	Pleural		TT		NON	OUI
2022	37			F	NC	39	Kassaba	NON	GG	C	TT		NON	OUI
2022	37			M	NC	54	Tabola	NON	Pleural		TT		NON	OUI
2022	37			M	NC	52	Kassaba	OUI		P	G		NON	OUI
2022	37			F	NC	29	Coelma	NON	Pleural		TT		NON	OUI
2022	37			M	NC	54	My hassan	OUI		P	G		NON	OUI
2022	37			M	NC	26	Samsa	OUI		P	G		NON	OUI
2022	37			M	NC	53	Dersa 1	OUI		P	E		NON	OUI
2022	37			M	NC	31	Zaitouna	NON	GG		PDV		OUI	OUI
2022	37			M	NC	55	Samsa	OUI		P	G		NON	OUI
2022	37			M	NC	37	Prison Local	OUI		P	TT		NON	OUI
2022	37	2022-01-31		M	NC	44	Kassaba	OUI		P	G		NON	OUI
2022	38	2022-02-01		M	NC	85	Tabola	OUI		P	G		NON	OUI
2022	38			M	NC	64	My hassan	OUI		P	G		NON	OUI
2022	38			M	NC	8	Dersa 1	NON	GG		TT		NON	OUI
2022	38			M	NC	38	My hassan	NON	GG		TT		NON	OUI
2022	38			F	NC	53	Samsa	OUI		P	G		NON	OUI
2022	38			M	NC	38	Korrat sbae	NON	Pleural		TT		NON	OUI
2022	38			M	R TTT	28	Zaitouna	OUI		P	TT		NON	NON
2022	38			M	NC	30	Coelma	OUI		P	G		NON	OUI
2022	38			F	NC	6	My hassan	NON	GG		TT		NON	OUI
2022	38			F	NC	67	Korrat sbae	OUI		P	G		NON	OUI
2022	38			M	R TTT	20	Samsa	OUI		P	TT		NON	NON
2022	38			M	NC	30	AZLA	OUI		P	G		NON	OUI
2022	38			M	NC	51	Touilaa	OUI		P	G		NON	OUI
2022	38			F	NC	63	Cite scolaire	OUI		P	G		NON	OUI
2022	38			F	NC	22	Boujarrah	OUI		P	TT		NON	OUI
2022	38			M	NC	40	Malaleyine	NON	Pleural		TT		NON	OUI
2022	38			M	NC	41	Dar murcia	OUI		P	G		NON	OUI
2022	38			M	NC	30	Dersa 1	OUI		P	TT		NON	OUI
2022	38			F	R TTT	60	Dersa 3	OUI		P	G		NON	NON
2022	38			F	NC	72	Tabola	OUI		P	G		NON	OUI
2022	38			M	NC	13	Cite scolaire	NON	GG		TT		NON	OUI
2022	38			F	NC	67	Boujarrah	OUI			G		NON	OUI
2022	38			F	NC	30	Mhannech	NON	Pleural		TT		NON	OUI
2022	38			F	R TTT	35	Cite scolaire	OUI		N	G		NON	NON
2022	38			F	NC	86	Boujarrah	OUI		P	TT		NON	OUI
2022	38			M	R TTT	13	AZLA	NON	GG		TT		NON	NON
2022	38			F	NC	74	Kassaba	OUI		P	G		NON	OUI
2022	38			M	NC	48	Bab tout	OUI		P	G		NON	OUI
2022	38			M	NC	40	Nekkata	OUI		P	PDV		OUI	OUI
2022	38			M	NC	28	Nekkata	OUI		P	TT		NON	OUI
2022	38			M	NC	35	Sidi frij	NON	Pleural		TT		NON	OUI
2022	38			M	NC	26	Beni hassan	OUI		P	G		NON	OUI
2022	38			M	NC	75	Dersa 3	OUI		P	G		NON	OUI
2022	38			M	NC	62	Dersa 3	NON	SPondylodiscite		TT		NON	OUI
2022	38			F	NC	28	Samsa	NON	GG		TT		NON	OUI
2022	38			M	NC	35	Samsa	OUI		P	G		NON	OUI
2022	38			F	NC	27	Dersa 3	OUI		P	G		NON	OUI
2022	38			F	NC	40	Dersa 3	NON			TT		NON	OUI
2022	38			M	NC	24	Samsa	NON	Pleural		TT		NON	OUI
2022	38			F	NC	19	Tabola	NON	GG		TT		NON	OUI
2022	38			M	NC	34	Nekkata	OUI			TT		NON	OUI
2022	38			M	NC	72	Sidi frij	OUI		P	TT		NON	OUI
2022	38			F	NC	30	Bab tout	NON	GG		TT		NON	OUI
2022	38			F	NC	73	Boujarrah	NON	Pleural		TT		NON	OUI
2022	38			M	NC	19	Touilaa	OUI		P	G		NON	OUI
2022	38	2022-02-28		M	NC	61	Mellah	OUI		P	PDV		OUI	OUI
2022	39	2022-03-01		M	NC	40	Cite scolaire	OUI		P	G		NON	OUI
2022	39			M	NC	18	Zaitouna	OUI		P	TT		NON	OUI
2022	39			M	NC	48	Nekkata	OUI		P	TT		NON	OUI
2022	39			F	NC	63	Korrat sbae	NON	GG		TT		NON	OUI
2022	39			M	NC	28	Samsa	NON	Pleural		TT		NON	OUI
2022	39			M	NC	40	Beni hassan	OUI		P	G		NON	OUI
2022	39			M	NC	49	Sidi frij	NON	Pleural		TT		NON	OUI
2022	39			F	NC	26	Dersa 3	OUI		N	TT		NON	OUI
2022	39			F	NC	73	Dersa 1	NON	GG	H	TT		NON	OUI
2022	39			F	NC	28	Dersa 3	OUI		P	G		NON	OUI
2022	39			M	NC	46	AZLA	NON	GG		TT		NON	OUI
2022	39			F	NC	32	Cite scolaire	NON	GG		TT		NON	OUI
2022	39			M	NC	45	Bab tout	NON	Pericardite		TT		NON	OUI
2022	39			F	NC	22	My hassan	NON	GG		TT		NON	OUI
2022	39			M	NC	30	Korrat sbae	OUI		P	PDV		OUI	OUI
2022	39			M	NC	27	Tabola	OUI		P	G		NON	OUI
2022	39			M	NC	52	Bab tout	OUI		P	G		NON	OUI
2022	39			M	NC	48	Korrat sbae	NON	Cerebral		D		NON	OUI
2022	39			F	R PDV	18	Kassaba	OUI		P	E		NON	NON
2022	39			M	NC	65	Khazzan laou	OUI		P	G		NON	OUI
2022	39			F	NC	80	Korrat sbae	OUI		P	G		NON	OUI
2022	39			M	NC	21	Nekkata	OUI		P	TT		NON	OUI
2022	39			M	NC	31	Samsa	OUI	Péritonéale	P	PDV		OUI	OUI
2022	39			M	NC	28	Bab tout	NON	Pleural		TT		NON	OUI
2022	39			M	NC	21	AMSA	NON	GG		TT		NON	OUI
2022	39			F	NC	37	Mhannech	NON	Pleural		TT		NON	OUI
2022	39			M	NC	36	Mhannech	OUI		P	G		NON	OUI
2022	39			M	NC	42	Beni hassan	NON	Ascite		PDV		OUI	OUI
2022	39			F	NC	20	Mhannech	OUI	Pleural		TT		NON	OUI
2022	39			M	NC	30	Mhannech	OUI		P	G		NON	OUI
2022	39			F	NC	19	My hassan	NON	Pleural		TT		NON	OUI
2022	39			F	NC	23	Boujarrah	NON	GG		TT		NON	OUI
2022	39			M	NC	40	Dar murcia	OUI		P	G		NON	OUI
2022	39			M	NC	55	Bab tout	OUI		P	G		NON	OUI
2022	39			M	NC	24	Cite scolaire	NON	Pleural		TT		NON	OUI
2022	39			M	NC	24	Cite scolaire	NON	Pleural	C	TT		NON	OUI
2022	39			M	NC	40	Cite scolaire	OUI		P	TT		NON	OUI
2022	39			M	NC	27	Samsa	NON	GASTRO-INTESTINAL		TT		NON	OUI
2022	39			F	NC	55	Coelma	OUI		P	TT		NON	OUI
2022	39			M	NC	27	Touilaa	OUI		N	TT		NON	OUI
2022	39			F	NC	24	Mhannech	NON	Pleural		TT		NON	OUI
2022	39			F	NC	38	My hassan	OUI		P	G		NON	OUI
2022	39			M	NC	91	Nekkata	OUI		P	G		NON	OUI
2022	39			M	NC	27	Cite scolaire	OUI		P	PDV		OUI	OUI
2022	39			M	NC	20	Kassaba	OUI		P	PDV		OUI	OUI
2022	39			M	NC	71	Sidi frij	OUI		P	D		NON	OUI
2022	39			M	NC	20	Touilaa	NON	GG		TT		NON	OUI
2022	39			F	NC	17	Bab tout	NON	Pleural		TR		NON	OUI
2022	39			M	NC	43	Dar murcia	OUI		P	PDV		OUI	OUI
2022	39			M	NC	41	Dar murcia	NON	Pleural		TT		NON	OUI
2022	39			M	R TTT	52	Nekkata	OUI		P	TT		NON	NON
2022	39			M	NC	30	Samsa	NON	GG		TT		NON	OUI
2022	39			M	NC	23	Dersa 3	OUI		P	G		NON	OUI
2022	39			M	NC	29	Dersa 3	NON	Pleural		TT		NON	OUI
2022	39			F	NC	28	Tabola	NON	GG		TT		NON	OUI
2022	39			M	NC	40	Dersa 1	OUI		P	G		NON	OUI
2022	39			M	NC	59	Boujarrah	OUI		P	PDV		OUI	OUI
2022	39			F	NC	75	Bab tout	OUI		P	G		NON	OUI
2022	39			F	NC	80	Dersa 3	OUI		P	PDV		OUI	OUI
2022	39			M	NC	28	Sidi frij	NON	GG		TT		NON	OUI
2022	39			M	NC	26	My hassan	OUI		P	TT		NON	OUI
2022	39			M	NC	35	Samsa	OUI		P	G		NON	OUI
2022	39			M	NC	16	Zaitouna	OUI		P	PDV		OUI	OUI
2022	39			F	NC	55	Samsa	NON	Mammaire		TT		NON	OUI
2022	39			F	NC	14	Mhannech	NON	GG		TT		NON	OUI
2022	39			M	NC	55	Bab tout	OUI		P	G		NON	OUI
2022	39			M	R TTT	61	Kassaba	OUI		P	PDV		OUI	NON
2022	39			F	R TTT	28	Fondaq	OUI	Ascite		TT		NON	NON
2022	39			F	NC	23	Ouad loau	OUI		P	TR		NON	OUI
2022	39			F	NC	39	Mhannech	NON	Péritonéale		TT		NON	OUI
2022	39			M	NC	28	Coelma	OUI		P	G		NON	OUI
2022	39			M	NC	50	Bab tout	OUI		P	G		NON	OUI
2022	39			M	NC	23	Nekkata	NON	Urinaire	C	TT		NON	OUI
2022	39	2022-03-31		M	NC	23	Kassaba	OUI		P	G		NON	OUI
2022	40	2022-04-01		F	NC	64	Dersa 1	OUI		P	G		NON	OUI
2022	40			M	NC	16	Cite scolaire	OUI		P	G		NON	OUI
2022	40			F	NC	26	Touilaa	OUI		P	G		NON	OUI
2022	40			M	NC	36	AZLA	OUI		P	TR		NON	OUI
2022	40			F	NC	41	Mhannech	NON	Pleural		TT		NON	OUI
2022	40			M	NC	65	Bab tout	OUI		P	G		NON	OUI
2022	40			F	NC	22	Samsa	NON	GG		TT		NON	OUI
2022	40			M	NC	26	Tabola	OUI		P	G		NON	OUI
2022	40			M	NC	36	Samsa	OUI		P	G		NON	OUI
2022	40			M	NC	58	Touilaa	NON	Pleural		TT		NON	OUI
2022	40			M	NC	38	Mellah	NON	Cutanée		TT		NON	OUI
2022	40			M	NC	38	Dersa 3	OUI		P	G		NON	OUI
2022	40			F	NC	25	Khazzan laou	NON	Pleural		TT		NON	OUI
2022	40			F	NC	28	Boujarrah	NON	GG		TT		NON	OUI
2022	40			M	NC	26	Samsa	NON	Péritonéale		TT		NON	OUI
2022	40			F	NC	36	Tabola	NON	Péritonéale		TT		NON	OUI
2022	40			M	NC	24	Beni hassan	OUI		P	G		NON	OUI
2022	40			M	NC	22	Prison Local	OUI		P	TT		NON	OUI
2022	40			M	NC	43	Prison Local	OUI		P	D		NON	OUI
2022	40			M	NC	36	Cite scolaire	OUI		P	G		NON	OUI
2022	40			M	NC	51	Dar murcia	OUI		P	G		NON	OUI
2022	40			F	NC	24	Coelma	NON	GG		TT		NON	OUI
2022	40			F	NC	21	Nekkata	OUI		P	G		NON	OUI
2022	40			F	NC	26	Samsa	NON	Pleural		TT		NON	OUI
2022	40			M	NC	65	Boujarrah	OUI		P	G		NON	OUI
2022	40			F	NC	57	Zaitouna	NON	Ascite		TT		NON	OUI
2022	40			F	NC	80	Tabola	NON	Pleural		TT		NON	OUI
2022	40			M	NC	52	Korrat sbae	NON	Pleural		TT		NON	OUI
2022	40			M	NC	21	Malaleyine	NON	Pleural		TT		NON	OUI
2022	40			F	NC	74	Bab tout	NON	Pleural		TT		NON	OUI
2022	40			M	NC	23	Tabola	OUI		P	G		NON	OUI
2022	40			M	NC	19	Zaitouna	OUI		P	TT		NON	OUI
2022	40			M	NC	20	Touilaa	NON	GG		TT		NON	OUI
2022	40			M	R TTT	73	Sidi frij	OUI		P	G		NON	NON
2022	40			M	NC	45	Kassaba	OUI		P	G		NON	OUI
2022	40			M	NC	24	Mhannech	NON	Pleural		TT		NON	OUI
2022	40			M	NC	48	Sidi frij	OUI		P	E		NON	OUI
2022	40			M	R TTT	25	Sidi talha	NON	Péritonéale		D		NON	NON
2022	40			F	NC	21	My hassan	NON	GG		TT		NON	OUI
2022	40			M	NC	14	Sebt kdim	OUI		P	G		NON	OUI
2022	40			M	NC	40	AZLA	NON	Pleural		TT		NON	OUI
2022	40			M	NC	66	Prison Local	OUI		P	TT		NON	OUI
2022	40			M	NC	69	Tabola	OUI		P	D		NON	OUI
2022	40			M	NC	45	Coelma	OUI		P	G		NON	OUI
2022	40			M	R PDV	38	Mhannech	OUI		P	TR		NON	NON
2022	40			M	NC	16	My hassan	OUI		P	TT		NON	OUI
2022	40			M	NC	56	Zaitouna	OUI		P	D		NON	OUI
2022	40	2022-04-28		M	NC	30	Mellah	NON	Pleural		TT		NON	OUI
2022	41	2022-05-01		M	NC	9	Boujarrah	NON	GG		TT		NON	OUI
2022	41			M	NC	26	Samsa	NON	GG		TT		NON	OUI
2022	41			M	NC	37	Korrat sbae	NON	GG		TT		NON	OUI
2022	41			M	NC	39	Korrat sbae	NON	GG		TT		NON	OUI
2022	41			M	NC	23	Kassaba	OUI		P	TT		NON	OUI
2022	41			M	NC	27	Dar murcia	NON	Pleural		TT		NON	OUI
2022	41			M	NC	16	Zaitouna	OUI		P	G		NON	OUI
2022	41			M	NC	58	Touilaa	OUI		P	G		NON	OUI
2022	41			M	NC	48	Korrat sbae	OUI		P	G		NON	OUI
2022	41			F	NC	20	My hassan	OUI		P	G		NON	OUI
2022	41			M	NC	34	Tabola	OUI		P	TR		NON	OUI
2022	41			M	NC	24	Dersa 3	NON	Péritonéale		TT		NON	OUI
2022	41			M	NC	58	Kassaba	OUI		P	TT		NON	OUI
2022	41			M	NC	16	Samsa	NON	Pleural		PDV		OUI	OUI
2022	41			M	NC	55	Dersa 3	OUI		P	G		NON	OUI
2022	41			M	NC	20	Sidi frij	OUI		P	G		NON	OUI
2022	41			F	NC	17	Coelma	OUI		N	TT		NON	OUI
2022	41			M	NC	25	AMSA	OUI		P	G		NON	OUI
2022	41			F	NC	49	Sidi talha	NON	GG		TT		NON	OUI
2022	41			M	NC	17	Dersa 3	OUI		P	G		NON	OUI
2022	41			F	NC	38	Samsa	NON	Ascite		TT		NON	OUI
2022	41			F	NC	28	Samsa	NON	Ascite		PDV		OUI	OUI
2022	41			F	NC	67	Cite scolaire	NON	Pleural		D		NON	OUI
2022	41			F	NC	20	Touilaa	OUI		P	G		NON	OUI
2022	41			F	NC	45	Samsa	NON	Pleural		TT		NON	OUI
2022	41			M	NC	28	Dersa 3	OUI		P	TT		NON	OUI
2022	41			F	NC	77	Sidi talha	NON	Pleural		TT		NON	OUI
2022	41			M	NC	18	AMSA	OUI		P	G		NON	OUI
2022	41			M	NC	38	Dar murcia	NON	Pleural		TT		NON	OUI
2022	41			M	NC	56	Beni hassan	OUI		P	G		NON	OUI
2022	41			F	NC	52	Mellah	NON	Mammaire		TT		NON	OUI
2022	41			M	NC	27	Malaleyine	NON	Pleural		TR		NON	OUI
2022	41			M	NC	80	Beni hassan	NON	Pleural		TT		NON	OUI
2022	41			F	NC	51	Boujarrah	OUI		P	G		NON	OUI
2022	41			M	NC	58	Bab tout	OUI		P	G		NON	OUI
2022	41			F	NC	37	Sebt kdim	NON	Pleural		TT		NON	OUI
2022	41			M	NC	37	Khazzan laou	OUI		P	E		NON	OUI
2022	41			F	NC	19	Ouad loau	OUI		P	G		NON	OUI
2022	41			F	NC	18	Sidi talha	NON	Pleural		TT		NON	OUI
2022	41			M	NC	34	Tabola	OUI		P	G		NON	OUI
2022	41			M	NC	27	Mellah	OUI		P	TT		NON	OUI
2022	41			F	NC	44	Dersa 1	NON	Ascite		TT		NON	OUI
2022	41			F	NC	49	Boujarrah	NON	GG		TT		NON	OUI
2022	41			M	NC	37	Mellah	OUI		P	G		NON	OUI
2022	41			F	NC	24	Kassaba	OUI		P	G		NON	OUI
2022	41			M	NC	42	Malaleyine	NON	Pleural		TT		NON	OUI
2022	41			M	NC	64	Touilaa	NON	Pleural		TT		NON	OUI
2022	41			M	NC	16	Coelma	NON	GG		TT		NON	OUI
2022	41			M	NC	78	Boujarrah	OUI		P	G		NON	OUI
2022	41			M	NC	67	My hassan	OUI		P	G		NON	OUI
2022	41			F	NC	33	Amzal	NON	Pleural	C	TT		NON	OUI
2022	41			M	NC	59	Nekkata	OUI		P	G		NON	OUI
2022	41			F	NC	62	Sidi talha	OUI		P	G		NON	OUI
2022	41			M	NC	62	Beni harchen	NON	Cerebral		TT		NON	OUI
2022	41			M	NC	29	Korrat sbae	OUI		P	E		NON	OUI
2022	41			F	NC	26	Dar murcia	NON	Pleural	C	TT		NON	OUI
2022	41			M	NC	75	Coelma	OUI		P	G		NON	OUI
2022	41			M	R PDV	40	My hassan	OUI		P	G		NON	NON
2022	41			F	R TTT	42	Mhannech	NON	Mammaire		TT		NON	NON
2022	41			M	NC	6	Sidi frij	NON	Pleural		TT		NON	OUI
2022	41			F	R TTT	43	Dar murcia	NON	GG		TT		NON	NON
2022	41			M	NC	27	Cite scolaire	OUI		P	G		NON	OUI
2022	41			M	NC	48	Khazzan laou	NON	Pleural		TT		NON	OUI
2022	41			M	NC	12	Sidi talha	NON	GG		TT		NON	OUI
2022	41			F	NC	48	My hassan	NON	Cutanée		TT		NON	OUI
2022	41			F	NC	61	My hassan	OUI		N	TT		NON	OUI
2022	41			M	NC	25	Mhannech	NON	GG	C	TT		NON	OUI
2022	41			F	NC	20	AZLA	NON	GG		TT		NON	OUI
2022	41	2022-05-31		M	NC	23	Beni hassan	NON	Pleural		TT		NON	OUI
2022	42	2022-06-01		M	NC	28	Tabola	NON	GG		TT		NON	OUI
2022	42			F	NC	18	Tabola	OUI		P	G		NON	OUI
2022	42			F	NC	26	My hassan	NON	GG		TT		NON	OUI
2022	42			M	NC	21	Dersa 1	NON	Pleural		TT		NON	OUI
2022	42			F	NC	42	My hassan	NON	Pericardite		TT		NON	OUI
2022	42			M	NC	72	Mhannech	NON	Renal		TT		NON	OUI
2022	42			F	NC	19	Mhannech	NON	GG		TT		NON	OUI
2022	42			M	R TTT	71	Nekkata	OUI		P	TT		NON	NON
2022	42			M	R TTT	43	Cite scolaire	OUI	Péritonéale	P	G		NON	NON
2022	42			M	NC	67	My hassan	OUI		P	G		NON	OUI
2022	42			M	R TTT	63	Bab tout	OUI		P	G		NON	NON
2022	42			M	NC	43	Coelma	NON	Urinaire		PDV		OUI	OUI
2022	42			M	NC	36	Samsa	OUI		P	G		NON	OUI
2022	42			F	NC	59	Cite scolaire	NON	Pleural		TT		NON	OUI
2022	42			F	NC	22	Boujarrah	NON	Pericardite		TT		NON	OUI
2022	42			M	NC	22	Sidi talha	NON	GG		PDV		OUI	OUI
2022	42			F	NC	33	Mhannech	NON	GG		TT		NON	OUI
2022	42			M	NC	23	Dersa 3	NON	GG	C	TT		NON	OUI
2022	42			M	NC	28	Malaleyine	OUI		P	G		NON	OUI
2022	42			M	NC	77	Samsa	OUI		P	TT		NON	OUI
2022	42			M	NC	50	AZLA	OUI		P	G		NON	OUI
2022	42			M	NC	24	Mellah	OUI		P	G		NON	OUI
2022	42			M	NC	41	Dar murcia	OUI		N	TT		NON	OUI
2022	42			F	NC	26	Touilaa	NON	Mammaire		TT		NON	OUI
2022	42			F	NC	66	Mellah	OUI		P	G		NON	OUI
2022	42			M	NC	54	Bab tout	OUI		N	TT		NON	OUI
2022	42			M	NC	50	My hassan	OUI		P	G		NON	OUI
2022	42			M	NC	56	Boujarrah	OUI		P	D		NON	OUI
2022	42			M	R TTT	53	Beni hassan	NON	Cerebral		TT		NON	NON
2022	42			M	NC	9	Sidi frij	NON	GG		TT		NON	OUI
2022	42			M	NC	18	Dersa 1	OUI		P	G		NON	OUI
2022	42			M	NC	17	My hassan	NON	GG		TT		NON	OUI
2022	42			F	NC	35	Nekkata	NON	GG		TT		NON	OUI
2022	42			F	NC	31	Coelma	NON	Mammaire		TT		NON	OUI
2022	42			M	NC	26	Dersa 3	NON	Ascite		TT		NON	OUI
2022	42			M	NC	22	Bab tout	NON	Pleural		TT		NON	OUI
2022	42			M	NC	38	Mellah	NON	GG		TT		NON	OUI
2022	42			M	NC	42	Mellah	OUI		P	G		NON	OUI
2022	42			F	NC	28	Cite scolaire	NON	GG		TT		NON	OUI
2022	42			F	NC	50	Malaleyine	NON	Pleural		TT		NON	OUI
2022	42			M	NC	57	Nekkata	OUI		P	G		NON	OUI
2022	42			F	NC	25	Dersa 1	NON	Pleural		TT		NON	OUI
2022	42			F	NC	21	Kassaba	OUI		P	G		NON	OUI
2022	42			F	NC	16	Beni hassan	OUI		P	G		NON	OUI
2022	42			M	NC	70	Mhannech	OUI		P	TT		NON	OUI
2022	42			F	R TTT	63	Zaitouna	OUI		P	G		NON	NON
2022	42			M	NC	24	Samsa	OUI		P	G		NON	OUI
2022	42			F	NC	26	Mhannech	OUI		P	G		NON	OUI
2022	42			M	NC	59	Cite scolaire	OUI		P	G		NON	OUI
2022	42			M	NC	63	My hassan	OUI	Pleural		TT		NON	OUI
2022	42			F	NC	8	Boujarrah	NON	Cerebral		TT		NON	OUI
2022	42			M	NC	29	Touilaa	OUI		P	TT		NON	OUI
2022	42			F	NC	77	Mhannech	OUI		P	TT		NON	OUI
2022	42			M	NC	23	Mellah	OUI		P	G		NON	OUI
2022	42			M	NC	80	Amzal	OUI		P	D		NON	OUI
2022	42			M	NC	27	Nekkata	OUI		P	TT		NON	OUI
2022	42			M	NC	37	Samsa	NON	Pleural		TT		NON	OUI
2022	42			F	NC	56	Mhannech	OUI		P	G		NON	OUI
2022	42			F	NC	70	Dersa 3	OUI		P	G		NON	OUI
2022	42			M	NC	66	Korrat sbae	OUI		P	G		NON	OUI
2022	42			M	NC	25	Mellah	OUI		P	G		NON	OUI
2022	42			M	NC	55	Bab tout	OUI		P	PDV		OUI	OUI
2022	42	2022-06-29		M	NC	15	Coelma	NON	GG		TT		NON	OUI
2022	43	2022-07-02		F	NC	13	Samsa	NON	GG		TT		NON	OUI
2022	43			M	R ECH	53	Dersa 1	OUI		P	TT		NON	NON
2022	43			M	NC	72	Boujarrah	OUI		P	D		NON	OUI
2022	43			M	NC	23	Malaleyine	OUI		P	PDV		OUI	OUI
2022	43			M	NC	47	Boujarrah	OUI		P	G		NON	OUI
2022	43			F	NC	66	My hassan	NON	GG		D		NON	OUI
2022	43			M	NC	27	Sidi talha	NON	Pleural		TT		NON	OUI
2022	43			M	NC	27	Dersa 3	NON	Pleural	C	TT		NON	OUI
2022	43			M	NC	37	Cite scolaire	OUI		P	TT		NON	OUI
2022	43			M	NC	37	Samsa	OUI		N	TT		NON	OUI
2022	43			M	NC	27	Tabola	NON	Pleural		TT		NON	OUI
2022	43			M	NC	19	Korrat sbae	OUI	Pleural	P	TT		NON	OUI
2022	43			M	NC	92	Beni hassan	OUI		P	D		NON	OUI
2022	43			M	NC	42	Zaitouna	OUI		P	PDV		OUI	OUI
2022	43			M	NC	36	My hassan	OUI		P	PDV		OUI	OUI
2022	43			M	NC	60	My hassan	NON	Urinaire					OUI
2022	43			M	NC	36	AMSA	NON	Pleural		TT		NON	OUI
2022	43			M	NC	42	Tabola	OUI		P	TT		NON	OUI
2022	43			M	NC	16	Beni harchen	OUI		P	G		NON	OUI
2022	43			M	NC	45	Korrat sbae	OUI		P	G		NON	OUI
2022	43			M	NC	43	Kassaba	OUI		P	G		NON	OUI
2022	43			M	NC	41	Seddina	OUI		P	G		NON	OUI
2022	43			M	R TTT	45	Cite scolaire	OUI		P	G		NON	NON
2022	43			M	NC	34	Boujarrah	OUI		P	TT		NON	OUI
2022	43			F	NC	17	Cite scolaire	OUI		P	G		NON	OUI
2022	43			F	NC	48	Boujarrah	NON	GG		TT		NON	OUI
2022	43			M	NC	14	Tabola	OUI		P	TT		NON	OUI
2022	43			F	NC	59	My hassan	NON	Pleural		PDV		OUI	OUI
2022	43			M	NC	29	My hassan	OUI		P	TT		NON	OUI
2022	43			F	NC	68	Cite scolaire	NON	GG		TT		NON	OUI
2022	43			M	NC	47	AZLA	OUI		P	G		NON	OUI
2022	43			M	NC	36	Coelma	OUI		P	G		NON	OUI
2022	43			F	NC	29	Samsa	NON	Pleural		TT		NON	OUI
2022	43	2022-07-29		M	NC	26	Samsa	OUI		P	G		NON	OUI
2022	44	2022-08-03		M	NC	31	Samsa	NON	GG		TT		NON	OUI
2022	44			M	R ECH	30	Dersa 1	OUI		P	TT		NON	NON
2022	44			M	NC	24	Zaitouna	NON	Pleural		TT		NON	OUI
2022	44			M	NC	7	Kassaba	OUI		N	TT		NON	OUI
2022	44			M	R PDV	40	Cite scolaire	OUI		P	PDV		OUI	NON
2022	44			M	NC	24	Dersa 3	NON	Pleural		TT		NON	OUI
2022	44			F	NC	26	Coelma	NON	GG		TT		NON	OUI
2022	44			M	NC	62	Sidi frij	OUI		P	G		NON	OUI
2022	44			M	NC	30	Beni hassan	OUI	Pleural	P	G		NON	OUI
2022	44			M	NC	34	Beni hassan	OUI		P	TT		NON	OUI
2022	44			M	NC	28	Cite scolaire	NON	Pleural		TT		NON	OUI
2022	44			F	NC	40	Samsa	NON	Pleural		TT		NON	OUI
2022	44			M	NC	22	Boujarrah	NON	Pleural	C	TT		NON	OUI
2022	44			M	NC	54	Dersa 1	OUI		P	G		NON	OUI
2022	44			M	NC	24	Zaitouna	OUI		P	G		NON	OUI
2022	44			M	NC	30	Dersa 3	OUI		P	G		NON	OUI
2022	44			M	NC	45	Mhannech	OUI		P	G		NON	OUI
2022	44			M	NC	25	My hassan	OUI		P	G		NON	OUI
2022	44			M	NC	68	Khazzan laou	OUI		P	G		NON	OUI
2022	44			M	NC	82	Boujarrah	OUI		P	G		NON	OUI
2022	44			M	NC	75	Boujarrah	OUI		P	G		NON	OUI
2022	44			M	NC	25	My hassan	NON	Pleural	C	TT		NON	OUI
2022	44			M	NC	57	Cite scolaire	OUI		P	G		NON	OUI
2022	44			F	R TTT	25	AMSA	OUI		P	TT		NON	NON
2022	44			F	NC	57	Zaitouna	NON	Pleural		D		NON	OUI
2022	44			F	NC	57	AZLA	OUI		P	TR		NON	OUI
2022	44			F	NC	16	Tabola	NON	Pleural		TT		NON	OUI
2022	44			M	NC	25	Mhannech	OUI		P	G		NON	OUI
2022	44			M	R TTT	34	Samsa	OUI		P	G		NON	NON
2022	44			M	NC	25	Cite scolaire	OUI		P	G		NON	OUI
2022	44			M	R TTT	47	Mellah	OUI		P	G		NON	NON
2022	44			F	NC	30	Samsa	NON	Ascite		TT		NON	OUI
2022	44			M	NC	36	Cite scolaire	NON	Other		TT		NON	OUI
2022	44			F	NC	47	Beni hassan	OUI		P	G		NON	OUI
2022	44			M	NC	22	Mellah	OUI		P	G		NON	OUI
2022	44			M	NC	53	Mellah	OUI		P	TT		NON	OUI
2022	44			M	NC	30	Coelma	NON	Pleural		TT		NON	OUI
2022	44			M	NC	38	Cite scolaire	OUI		P	TT		NON	OUI
2022	44			F	NC	25	My hassan	NON	GG		TT		NON	OUI
2022	44			M	NC	20	Zaitouna	OUI		P	G		NON	OUI
2022	44			F	NC	36	Mellah	OUI		P	G		NON	OUI
2022	44			F	NC	63	Malaleyine	OUI		P	G		NON	OUI
2022	44			M	NC	61	Bab tout	OUI		P	G		NON	OUI
2022	44			M	NC	20	Ben karrich	OUI		P	G		NON	OUI
2022	44			M	NC	52	Korrat sbae	NON	GASTRO-INTESTINAL		TT		NON	OUI
2022	44			F	NC	35	Samsa	NON	Mammaire		TT		NON	OUI
2022	44			F	NC	23	Boujarrah	OUI		P	G		NON	OUI
2022	44			F	R TTT	82	Mhannech	NON	Osteo-articulaire		TT		NON	NON
2022	44			F	NC	45	Samsa	NON	Pleural		TT		NON	OUI
2022	44			F	NC	36	Coelma	NON	Cerebral		TT		NON	OUI
2022	44			F	NC	26	Cite scolaire	OUI		P	TT		NON	OUI
2022	44			F	NC	40	AZLA	OUI		P	G		NON	OUI
2022	44			M	NC	76	My hassan	NON	Osteo-articulaire		TT		NON	OUI
2022	44			M	NC	3	Bab tout	OUI		N	TT		NON	OUI
2022	44			M	NC	25	Mellah	OUI			TT		NON	OUI
2022	44			M	NC	30	Cite scolaire	OUI		P	G		NON	OUI
2022	44			M	R TTT	46	Boujarrah	OUI		P	G		NON	NON
2022	44			F	R TTT	39	Cite scolaire	OUI		P	G		NON	NON
2022	44			M	NC	39	Tabola	OUI		P	G		NON	OUI
2022	44	2022-08-31		M	NC	36	Nekkata	OUI		P	D		NON	OUI
2022	45	2022-09-01		M	NC	32	Zaitouna	OUI		P	G		NON	OUI
2022	45			M	NC	18	Cite scolaire	OUI		P	TT		NON	OUI
2022	45			F	NC	20	Samsa	OUI		P	G		NON	OUI
2022	45			F	NC	21	Zaitouna	OUI		P	G		NON	OUI
2022	45			F	NC	14	Samsa	OUI		P	TT		NON	OUI
2022	45			M	R TTT	42	Dar murcia	OUI		P	G		NON	NON
2022	45			M	NC	23	Nekkata	OUI		P	PDV		OUI	OUI
2022	45			M	R PDV	26	Ben karrich	OUI		P	G		NON	NON
2022	45			M	NC	67	Cite scolaire	OUI		P	G		NON	OUI
2022	45			M	NC	62	Ben karrich	OUI		P	TT		NON	OUI
2022	45			M	NC	15	Coelma	OUI		P	G		NON	OUI
2022	45			F	NC	17	Cite scolaire	OUI		P	G		NON	OUI
2022	45			M	NC	14	Bab tout	NON	GG		TT		NON	OUI
2022	45			M	NC	20	Sidi frij	OUI		P	G		NON	OUI
2022	45			M	NC	42	Dersa 3	OUI		P	G		NON	OUI
2022	45			M	NC	66	Kassaba	NON	Pleural		TT		NON	OUI
2022	45			F	NC	28	Samsa	NON	Pleural		TT		NON	OUI
2022	45			F	NC	14	AZLA	NON	GG		TT		NON	OUI
2022	45			F	NC	36	Samsa	NON	GG		TT		NON	OUI
2022	45			F	NC	41	Khazzan laou	OUI		P	G		NON	OUI
2022	45			M	NC	68	Cite scolaire	NON	Cerebro-sPinal		TT		NON	OUI
2022	45			M	NC	20	Kassaba	OUI		N	TT		NON	OUI
2022	45			F	NC	83	Kassaba	OUI		P	TT		NON	OUI
2022	45			F	NC	50	Cite scolaire	OUI		P	G		NON	OUI
2022	45			M	NC	50	My hassan	OUI		P	G		NON	OUI
2022	45			M	NC	26	Dar murcia	OUI		P	G		NON	OUI
2022	45			M	NC	54	Fondaq	NON	Pleural		TT		NON	OUI
2022	45			F	NC	8	Touilaa	OUI	Pericardite	N	TT		NON	OUI
2022	45			M	NC	18	Bab tout	OUI		P	G		NON	OUI
2022	45			F	NC	18	Cite scolaire	NON	Pleural		TT		NON	OUI
2022	45			M	NC	18	Coelma	NON	Pleural		TT		NON	OUI
2022	45			M	NC	15	Dersa 1	NON	Pleural		TT		NON	OUI
2022	45			F	NC	23	Bab tout	OUI		P	PDV		OUI	OUI
2022	45			F	NC	23	Coelma	OUI		P	G		NON	OUI
2022	45			M	R PDV	39	Khazzan laou	OUI		P	PDV		OUI	NON
2022	45			F	R PDV	35	My hassan	OUI		P	PDV		OUI	NON
2022	45			M	NC	36	Dersa 1	OUI		P	G		NON	OUI
2022	45			F	NC	26	Tabola	OUI		P	G		NON	OUI
2022	45			M	NC	70	Mhannech	OUI		P	G		NON	OUI
2022	45			F	NC	5	Nekkata	NON	GG	C	TT		NON	OUI
2022	45			M	NC	9	Boujarrah	NON	GG	C	TT		NON	OUI
2022	45			F	NC	42	Sidi talha	NON	Pericardite		TT		NON	OUI
2022	45			M	NC	21	Zinat	NON	Pleural		TT		NON	OUI
2022	45			F	NC	27	Beni hassan	NON	Pleural		TT		NON	OUI
2022	45			F	NC	27	Samsa	NON	Pleural		TT		NON	OUI
2022	45			F	NC	50	Tabola	NON	GG		TT		NON	OUI
2022	45			F	NC	32	Kassaba	OUI		N	TT		NON	OUI
2022	45			M	NC	20	Kassaba	OUI		P	G		NON	OUI
2022	45			M	NC	47	Prison Local	NON	Pleural		TR		NON	OUI
2022	45			M	NC	20	Samsa	NON	Pleural		TT		NON	OUI
2022	45			M	NC	26	My hassan	OUI	GG	C	TT		NON	OUI
2022	45			M	NC	61	Samsa	OUI		P	TT		NON	OUI
2022	45			M	R TTT	32	Mhannech	OUI		P	G		NON	NON
2022	45			F	NC	51	Boujarrah	NON	Other					OUI
2022	45			M	NC	35	Dersa 3	OUI		P	G		NON	OUI
2022	45			M	NC	25	AMSA	OUI		P	G		NON	OUI
2022	45			M	NC	50	Dersa 3	NON	Cerebro-sPinal		PDV		OUI	OUI
2022	45	2022-09-30		M	NC	65	Mhannech	OUI		P	TT		NON	OUI
2022	46	2022-10-03		M	NC	61	Amzal	OUI		P	G		NON	OUI
2022	46			F	NC	26	Tabola	OUI		P	G		NON	OUI
2022	46			F	NC	36	Coelma	NON	GG		TT		NON	OUI
2022	46			M	NC	62	Dersa 1	OUI		P	TT		NON	OUI
2022	46			M	NC	43	Kassaba	NON	GG		TT		NON	OUI
2022	46			M	NC	50	Samsa	OUI		P	G		NON	OUI
2022	46			M	NC	73	Sidi frij	NON	Pleural		TT		NON	OUI
2022	46			F	NC	70	AMSA	NON	GG		TT		NON	OUI
2022	46			M	NC	32	Boujarrah	OUI		P	TT		NON	OUI
2022	46			M	NC	51	Sidi frij	OUI		P	TT		NON	OUI
2022	46			M	NC	36	My hassan	OUI		P	G		NON	OUI
2022	46			M	R PDV	18	Touilaa	OUI	Pleural	P	G		NON	NON
2022	46			M	NC	37	Touilaa	NON	GG		TT		NON	OUI
2022	46			M	NC	65	Boujarrah	NON	Abces		TT		NON	OUI
2022	46			F	NC	19	Mhannech	NON	GG		TT		NON	OUI
2022	46			F	NC	29	Malaleyine	NON	Urinaire		TT		NON	OUI
2022	46			M	NC	31	Coelma	OUI		P	G		NON	OUI
2022	46			M	NC	67	Mhannech	OUI		P	G		NON	OUI
2022	46			F	NC	33	Bab tout	NON	Pleural		TT		NON	OUI
2022	46			M	NC	32	Samsa	OUI		P	G		NON	OUI
2022	46			F	NC	30	Seddina	OUI		P	TT		NON	OUI
2022	46			F	NC	13	Mellah	NON	GG		TT		NON	OUI
2022	46			M	NC	20	Mellah	OUI		P	TT		NON	OUI
2022	46			M	NC	40	Mellah	OUI		P	G		NON	OUI
2022	46			F	NC	36	Korrat sbae	NON	Péritonéale		TT		NON	OUI
2022	46			F	NC	33	Bab tout	NON	GG		TT		NON	OUI
2022	46			M	NC	32	Prison Local	NON	Péritonéale		TT		NON	OUI
2022	46			M	NC	28	Amzal	OUI		P	PDV		OUI	OUI
2022	46			M	NC	79	Mhannech	NON	GG		PDV		OUI	OUI
2022	46			F	NC	58	AZLA	NON	GG	C	TT		NON	OUI
2022	46			M	NC	67	Cite scolaire	OUI		P	G		NON	OUI
2022	46			M	NC	66	Dersa 3	OUI		N	TT		NON	OUI
2022	46			F	NC	17	My hassan	NON	GG		TT		NON	OUI
2022	46			M	NC	40	Zaitouna	OUI		P	G		NON	OUI
2022	46			F	NC	67	Samsa	NON	Pericardite		D		NON	OUI
2022	46			F	NC	78	My hassan	OUI		P	G		NON	OUI
2022	46			M	NC	24	Dersa 3	NON	Other		TT		NON	OUI
2022	46			M	NC	26	Dar murcia	OUI		P	PDV		OUI	OUI
2022	46			M	NC	28	Sidi talha	NON	Pleural		TT		NON	OUI
2022	46			M	NC	27	Coelma	NON	Pleural		TT		NON	OUI
2022	46			M	NC	65	Sidi talha	OUI		P	D		NON	OUI
2022	46			F	NC	27	Coelma	NON	Cerebro-sPinal		TT		NON	OUI
2022	46			F	NC	24	Dersa 3	NON	GG		TT		NON	OUI
2022	46			M	NC	17	Korrat sbae	NON	Pleural		TT		NON	OUI
2022	46			M	NC	25	Zaitouna	OUI		P	G		NON	OUI
2022	46			F	NC	64	Mhannech	NON	GG	C	TT		NON	OUI
2022	46			F	NC	29	Touilaa	NON	GG		TT		NON	OUI
2022	46			F	R TTT	29	Samsa	OUI		P	G		NON	NON
2022	46			F	NC	44	Amzal	NON	Pleural		TT		NON	OUI
2022	46			F	NC	24	Beni said	NON	GG		TT		NON	OUI
2022	46			M	NC	19	Ben karrich	OUI		P	TT		NON	OUI
2022	46			M	NC	53	Kassaba	NON	Pleural		TT		NON	OUI
2022	46			M	NC	29	Tabola	NON	GASTRO-INTESTINAL		TT		NON	OUI
2022	46			M	NC	13	Zaitouna	OUI	Pleural	P	G		NON	OUI
2022	46			F	NC	54	Touilaa	OUI		N	TT		NON	OUI
2022	46	2022-10-31		F	NC	25	Samsa	NON	Pleural		TT		NON	OUI
2022	47	2022-11-01		M	NC	18	Touilaa	OUI		P	TT		NON	OUI
2022	47			M	NC	14	Coelma	NON	Pleural		TT		NON	OUI
2022	47			M	R TTT	22	Coelma	OUI		P	G		NON	NON
2022	47			M	R TTT	48	Bab tout	OUI		P	PDV		OUI	NON
2022	47			M	NC	47	Coelma	OUI		P	TT		NON	OUI
2022	47			M	NC	34	Boujarrah	OUI		P	PDV		OUI	OUI
2022	47			F	NC	62	AZLA	OUI		P	G		NON	OUI
2022	47			M	NC	29	Beni said	OUI		P	G		NON	OUI
2022	47			M	NC	36	Sidi talha	OUI		P	TT		NON	OUI
2022	47			M	NC	72	Dersa 3	OUI		P	TT		NON	OUI
2022	47			M	NC	3	AZLA	NON	Other		TT		NON	OUI
2022	47			F	NC	66	Coelma	OUI		P	G		NON	OUI
2022	47			M	NC	32	Kassaba	OUI		P	G		NON	OUI
2022	47			M	NC	20	Dersa 3	OUI		P	G		NON	OUI
2022	47			M	NC	24	Beni hassan	OUI		P	G		NON	OUI
2022	47			M	NC	85	Mhannech	OUI		P	PDV		OUI	OUI
2022	47			M	NC	14	Zaitouna	NON	Pleural		TT		NON	OUI
2022	47			M	NC	52	Cite scolaire	OUI		P	TT		NON	OUI
2022	47			M	NC	26	Malaleyine	OUI		N	TT		NON	OUI
2022	47			F	NC	78	Boujarrah	OUI		P	G		NON	OUI
2022	47			M	NC	33	Sidi frij	OUI		P	TT		NON	OUI
2022	47			M	NC	60	Mellah	OUI		P	G		NON	OUI
2022	47			F	NC	29	Zaitouna	NON	GG		TT		NON	OUI
2022	47			M	NC	61	Touilaa	OUI		P	G		NON	OUI
2022	47			M	R TTT	41	Samsa	OUI		P	PDV		OUI	NON
2022	47			M	NC	22	Samsa	OUI		P	G		NON	OUI
2022	47			M	NC	54	Dersa 3	OUI		P	TT		NON	OUI
2022	47			F	NC	36	Dersa 3	OUI		P	TT		NON	OUI
2022	47			M	NC	24	Mellah	NON	Pleural		TT		NON	OUI
2022	47			F	R PDV	19	Kassaba	OUI		P	TT		NON	NON
2022	47			M	NC	33	Cite scolaire	OUI		P	PDV		OUI	OUI
2022	47			M	NC	23	Samsa	NON	Pleural	C	TT		NON	OUI
2022	47			M	NC	42	Coelma	NON	Pleural		TT		NON	OUI
2022	47			M	NC	88	Mellah	OUI		P	G		NON	OUI
2022	47			M	NC	26	Boujarrah	NON	Pleural		TT		NON	OUI
2022	47			M	NC	35	Sebt kdim	OUI		P	TT		NON	OUI
2022	47			F	NC	42	Mhannech	NON	GG		TT		NON	OUI
2022	47			M	NC	77	Boujarrah	OUI		P	TR		NON	OUI
2022	47			F	NC	84	My hassan	OUI		P	G		NON	OUI
2022	47			M	NC	59	Cite scolaire	NON	Urinaire	C	TT		NON	OUI
2022	47			F	NC	42	Bab tout	OUI		P	TT		NON	OUI
2022	47			F	NC	27	Tabola	NON	GG		TT		NON	OUI
2022	47			M	NC	62	Boujarrah	OUI		P	G		NON	OUI
2022	47			F	NC	34	AZLA	NON	GG		TT		NON	OUI
2022	47			F	NC	68	Sidi talha	OUI		P	G		NON	OUI
2022	47			M	NC	31	Korrat sbae	NON	GG	C	TT		NON	OUI
2022	47			M	NC	42	Samsa	OUI		P	TT		NON	OUI
2022	47			M	NC	55	Dersa 1	OUI		P	G		NON	OUI
2022	47			M	NC	26	Mhannech	NON	Pleural		TT		NON	OUI
2022	47			F	NC	26	Coelma	OUI		P	G		NON	OUI
2022	47			F	NC	36	Samsa	NON	Pericardite		TT		NON	OUI
2022	47			M	NC	24	Sidi talha	OUI		P	G		NON	OUI
2022	47			M	NC	40	My hassan	NON	Pericardite		TT		NON	OUI
2022	47	2022-11-30		M	NC	33	Touilaa	NON	Pleural		TT		NON	OUI
2022	48	2022-12-02		M	NC	65	Sidi frij	NON	Pleural		TT		NON	OUI
2022	48			F	NC	47	Dar murcia	NON	Pericardite		TT		NON	OUI
2022	48			F	NC	36	AZLA	NON	Ascite		TT		NON	OUI
2022	48			M	NC	39	Samsa	OUI		P	TR		NON	OUI
2022	48			M	NC	15	Cite scolaire	NON	GG		TT		NON	OUI
2022	48			F	NC	36	Tabola	OUI		P	G		NON	OUI
2022	48			M	NC	23	Sebt kdim	OUI		P	G		NON	OUI
2022	48			M	NC	82	Boujarrah	OUI		P	G		NON	OUI
2022	48			M	NC	28	Fondaq	OUI		P	G		NON	OUI
2022	48			M	NC	31	Tabola	OUI		P	G		NON	OUI
2022	48			M	NC	29	My hassan	OUI		P	G		NON	OUI
2022	48			F	NC	74	Ben karrich	NON	Pleural					OUI
2022	48			M	NC	26	Boujarrah	NON	Pleural		TT		NON	OUI
2022	48			M	NC	24	Nekkata	OUI		P	G		NON	OUI
2022	48			M	NC	35	Coelma	OUI		P	G		NON	OUI
2022	48			M	NC	80	Beni said	OUI		P	G		NON	OUI
2022	48			M	NC	27	Dersa 1	OUI		P	PDV		OUI	OUI
2022	48			M	NC	38	Touilaa	OUI		P	G		NON	OUI
2022	48			F	NC	33	Korrat sbae	NON	GG		TT		NON	OUI
2022	48			F	NC	69	Samsa	OUI		N	TT		NON	OUI
2022	48			F	NC	38	Bab tout	OUI		P	G		NON	OUI
2022	48			F	NC	29	Boujarrah	OUI		P	G		NON	OUI
2022	48			F	NC	29	Cite scolaire	NON	Pleural		TT		NON	OUI
2022	48			M	NC	31	Samsa	OUI		P	TT		NON	OUI
2022	48			M	NC	39	Boujarrah	OUI		P	G		NON	OUI
2022	48			F	NC	26	Mhannech	NON	Pleural		TT		NON	OUI
2022	48			F	NC	27	AZLA	OUI		P	G		NON	OUI
2022	48			F	NC	63	Boujarrah	NON	Péritonéale		TT		NON	OUI
2022	48			M	NC	36	Mhannech	OUI		P	G		NON	OUI
2022	48			F	NC	36	Dar murcia	NON	Pleural		TT		NON	OUI
2022	48			M	NC	34	My hassan	NON	GG		TT		NON	OUI
2022	48			M	NC	27	Cite scolaire	OUI		P	PDV		OUI	OUI
2022	48			M	NC	14	Samsa	NON	Pleural		TT		NON	OUI
2022	48			F	NC	20	AZLA	NON	GG	C	TT		NON	OUI
2022	48			F	NC	1	Dersa 3	OUI		N	TT		NON	OUI
2022	48			M	NC	35	Tabola	NON	Ascite		TT		NON	OUI
2022	48			F	NC	53	Samsa	NON	Pleural		PDV		OUI	OUI
2022	48			M	NC	29	Dar murcia	OUI		P	E		NON	OUI
2022	48			M	NC	45	Coelma	NON	Pleural		TT		NON	OUI
2022	48			M	NC	56	Mhannech	OUI		P	PDV		OUI	OUI
2022	48			M	R PDV	23	Malaleyine	OUI		P	G		NON	NON
2022	48			M	NC	25	Samsa	NON	GG		TT		NON	OUI
2022	48			M	NC	56	Ben karrich	OUI		P	G		NON	OUI
2022	48			M	NC	32	Dersa 1	NON	Pleural		TT		NON	OUI
2022	48			F	NC	69	Sidi talha	NON	GG		TT		NON	OUI
2022	48			M	NC	46	Nekkata	OUI		P	PDV		OUI	OUI
2022	48			M	NC	23	Dersa 3	NON	Pleural		TT		NON	OUI
2022	48	2022-12-30		M	NC	65	Nekkata	NON	Pleural	C	TT		NON	OUI

## Sheet: 2023
YEAR	MONTH	DATE	HIV	GENDER	STATUS TB	AGE	ADRESS	PTB	EPTB LOCALISATION	SMEAR RESULTS	TREATMENT OUTCOME	TTT SCHEME
2023	49	2023-01-03		M	NC	21	Korrat sbae	NON	Pleurale		TT	1
2023	49			F	NC	3	Tabola	OUI		N	TT	1
2023	49			M	NC	38	Mellah	OUI		P	TT	1
2023	49			M	NC	56	Mellah	OUI		P	G	1
2023	49			M	NC	20	Korrat sbae	OUI		P	TT	1
2023	49			M	NC	67	Nekkata	OUI		p	G	2
2023	49			F	NC	71	Dersa 1	OUI		p	D	1
2023	49			M	NC	42	Ben karrich	OUI		p	G	2
2023	49			F	NC	77	Zaitouna	NON	Pleurale		TT	1
2023	49			F	NC	65	Dersa 3	OUI		P	TT	1
2023	49			M	NC	37	Kassaba	OUI		p	G	1
2023	49			M	NC	40	Mhannech	OUI		P	E	1
2023	49			M	R PDV	28	Touilaa	OUI		P	TT	1
2023	49			M	NC	8	Nekkata	NON	GG	P	GG	1
2023	49			M	NC	20	Oued laou	OUI		P	G	1
2023	49			F	NC	78	Ben karrich	NON	Pleurale		PDV	1
2023	49			M	NC	28	Dar murcia	NON	GG	P	TT	1
2023	49			M	NC	35	Zaitouna	OUI		P	G	2
2023	49			F	NC	43	Cite scolaire	NON	GG	p	ER DE DIAG	1
2023	49			F	NC	16	Mhannech	NON	GG	P	TT	2
2023	49			M	NC	37	Bab tout	OUI		P	G	2
2023	49			M	NC	47	Nekkata	NON	Larynx		TT	1
2023	49			M	NC	28	Cite scolaire	OUI		P	G	1
2023	49			F	NC	54	Zaitouna	NON	Pleurale		TT	1
2023	49			M	NC	18	Boujarrah	NON	Pleurale		TT	1
2023	49			M	NC	51	Samsa	OUI		P		1
2023	49			M	NC	21	Boujarrah	OUI		P	TT	1
2023	49			M	NC	41	Dersa 3	NON	GG	P	TT	1
2023	49			F	NC	30	My hassan	NON	GG	P	TT	2
2023	49			M	NC	25	Kassaba	OUI		P	G	1
2023	49			F	NC	41	Mhannech	OUI		P	G	1
2023	49			M	NC	48	My hassan	OUI		P	G	1
2023	49			F	NC	47	Dersa 3	OUI		P	G	1
2023	49			F	NC	15	Amsa	OUI		P	G	1
2023	49			M	NC	43	Cite scolaire	NON	Pleurale		TT	1
2023	49			M	NC	35	Cite scolaire	OUI		P	TT	1
2023	49			M	NC	61	Nekkata	OUI		P	TT	1
2023	49			F	NC	24	Kassaba	OUI		P	G	1
2023	49			M	NC	30	Amzal	NON	Pleurale		TT	1
2023	49			F	NC	72	Boujarrah	OUI		N	TT	1
2023	49			F	NC	25	Kassaba	NON	Pleurale		TT	1
2023	49			F	NC	33	Fondaq	OUI		P	G	1
2023	49			M	NC	62	Azla	NON	Pleurale		TT	1
2023	49			M	NC	46	Coelma	NON	Osteomyelite		ER DE DIAG	1
2023	49			F	R TTT	16	Cite scolaire	OUI		P	TT	1
2023	49			M	NC	33	Coelma	OUI		P	D	1
2023	49			M	NC	70	Boujarrah	OUI		P	G	1
2023	49			F	NC	64	Dersa 3	OUI		P	TT	1
2023	49			M	NC	27	Sebt kdim	OUI		P	TT	1
2023	49			F	NC	61	Tabola	NON	Oesophage	N	TT	1
2023	49			F	R TTT	67	Boujarrah	NON	Pleurale		TT	1
2023	49			F	NC	13	Cite scolaire	NON	Pleurale	N	TT	1
2023	49			F	NC	51	Touilaa	NON	GG		TT	1
2023	49			M	NC	52	Korrat sbae	OUI		P	G	1
2023	49			F	NC	31	Mhannech	NON	GG		TT	1
2023	49			M	NC	33	Touilaa	OUI		N	TT	1
2023	49			F	NC	12	Boujarrah	NON	GG		TT	1
2023	49			F	NC	52	Dersa 3	OUI		N	D	1
2023	49			F	NC	52	Samsa	NON	Pleurale		E	1
2023	49			M	NC	25	Zaitouna	OUI		P	PDV	1
2023	49			F	NC	33	Samsa	NON	GG		TT	1
2023	49			M	NC	60	Mhannech	OUI		N	TT	1
2023	49			F	NC	24	Touilaa	OUI		P	G	1
2023	49			M	NC	14	Mhannech	OUI		P	TT	1
2023	49			F	NC	46	Touilaa	NON	Pericardite		TT	1
2023	49			M	NC	37	Samsa	OUI		P	G	1
2023	49	2023-01-31		M	NC	30	Mellah	NON	Cerebral		TT	1
2023	50	2023-02-01		M	NC	18	Korrat sbae	NON	Pleurale		TT	1
2023	50			M	NC	35	Korrat sbae	OUI		P	TT	1
2023	50			F	NC	29	Mhannech	OUI		P	G	1
2023	50			M	NC	24	Dersa 3	NON		N	PDV	1
2023	50			M	NC	50	Cite scolaire	OUI		P	G	1
2023	50			M	NC	6	Boujarrah	OUI		N	TT	1
2023	50			M	NC	62	Azla	NON	Pleurale		TT	1
2023	50			F	NC	65	Zaitouna	OUI		P	TT	1
2023	50			M	NC	22	Dersa 1	OUI		P	PDV	1
2023	50			M	NC	60	Dersa 1	OUI		P	G	2
2023	50			F	NC	13	Beni said	NON	GG		TT	1
2023	50			F	NC	52	Dersa 3	NON	Ascite		TT	1
2023	50			M	R TTT	21	Dersa 3	OUI		P	TT	1
2023	50			M	NC	45	Beni lait	OUI		P	G	1
2023	50			M	NC	60	Cite scolaire	OUI		P	G	1
2023	50			M	NC	82	Boujarrah	OUI		P	G	1
2023	50			M	NC	43	Azla	NON	Pleurale		TT	1
2023	50			M	NC	23	Samsa	OUI		P	G	1
2023	50			M	NC	18	Mellah	NON	Pleurale		TT	1
2023	50			M	NC	73	Bab tout	OUI		P	TT	1
2023	50			F	NC	28	Zaitouna	NON	GG	P	TT	1
2023	50			F	NC	5	Sidi Frij	NON	PIT		TT	1
2023	50			M	NC	44	Coelma	NON	GG	P	TT	1
2023	50			M	NC	25	Amsa	OUI		P	TT	2
2023	50			F	NC	28	Sidi Frij	OUI		P	TT	1
2023	50			F	NC	35	Touilaa	NON	Mammaire	P	TT	1
2023	50			M	NC	62	Kassaba	NON	Urinaire	P	TT	2
2023	50			F	NC	80	Bab tout	NON	GG	P	TT	1
2023	50			F	NC	69	Sidi Frij	OUI		P	G	1
2023	50			F	NC	12	Azla	NON	Ascite		TT	1
2023	50			M	NC	21	Beni harchen	OUI		P	G	1
2023	50			F	NC	19	Beni said	OUI		P	TT	1
2023	50			M	NC	51	Korrat sbae	NON	Ascite		TT	1
2023	50			M	NC	30	Dersa 1	NON	Pleurale		TT	1
2023	50			M	NC	27	Dersa 3	OUI		P	TT	1
2023	50			F	NC	35	Samsa	NON	Pleurale		TT	1
2023	50			M	NC	48	Dersa 1	OUI		P	G	1
2023	50			M	NC	36	Dar murcia	OUI		P	G	1
2023	50			M	NC	23	Cite scolaire	OUI		P	TT	1
2023	50			F	NC	51	Tabola	NON	GG	P	TT	1
2023	50			F	NC	30	Coelma	NON	GG	P	TT	2
2023	50			M	NC	50	Sidi Frij	OUI		P	TT	1
2023	50			M	NC	57	Bab tout	OUI		P	G	1
2023	50			F	NC	63	Beni hassan	OUI		P	TT	1
2023	50			M	NC	19	Nekkata	NON	Pleurale		TT	1
2023	50			M	NC	64	Dersa 1	NON	Pleurale		PDV (psy)	1
2023	50			M	NC	14	Zinat	OUI		P	G	1
2023	50			M	NC	25	Khazzan laou	NON	GG	P	TT	1
2023	50			M	NC	16	Cite scolaire	NON	GG	P	TT	1
2023	50			M	NC	56	Touilaa	OUI		P	TT	1
2023	50			F	NC	4	Bab tout	NON	Urinaire	P	TT	1
2023	50	2023-02-28		M	NC	60	Oued laou	OUI		p	G	1
2023	51	2023-03-02		F	NC	29	Malaleyine	NON	GG	P	TT	1
2023	51			F	NC	17	Beni hassan	NON	GG	P	TT	1
2023	51			F	NC	20	Tabola	NON	GG	P	TT	1
2023	51			M	NC	33	Boujarrah	OUI		P	G	1
2023	51			M	R TTT	49	Bab tout	OUI		P	G	1
2023	51			M	NC	42	Boujarrah	OUI		P	TT	1
2023	51			M	NC	54	Ben karrich	NON	Pleurale		PDV	1
2023	51			M	NC	36	Sidi Frij	OUI		P	TR	1
2023	51			F	NC	42	Ben karrich	NON	GG		TT	1
2023	51			M	NC	24	My hassan	NON	GG	P	TT	1
2023	51			M	NC	19	Coelma	OUI		N	TR	1
2023	51			M	NC	39	Samsa	NON	Pleurale		TT	1
2023	51			M	NC	48	Dersa 3	NON	GASTRO-INTESTINAL		TT	2
2023	51			F	R TTT	63	Coelma	NON	Pleurale		TT	1
2023	51			F	NC	18	Boujarrah	OUI		P	G	1
2023	51			M	R TTT	28	Seddina	NON	GG	P	TT	1
2023	51			F	NC	31	Kassaba	NON	GG	P	TT	1
2023	51			F	R PDV	48	Mellah	OUI		P	G	2
2023	51			F	NC	43	Sebt kdim	OUI		P	G	1
2023	51			F	NC	26	Samsa	NON	GG	P	TT	1
2023	51			M	NC	28	Mhannech	OUI		P	D	1
2023	51			F	NC	33	Kassaba	NON	Cutanee		TT	1
2023	51			M	NC	56	Beni said	OUI		P	G	1
2023	51			F	NC	56	Samsa	NON	Spondylodiscite		TT	2
2023	51			M	R PDV	30	Boujarrah	OUI		P	PDV	1
2023	51			F	NC	28	Boujarrah	NON	GG		TT	1
2023	51			F	NC	24	Kassaba	OUI		P	G	1
2023	51			M	NC	43	Bab tout	OUI		N	TT	1
2023	51			M	NC	65	SDF	OUI		P	D	1
2023	51			M	NC	22	Zaitouna	NON	Pleurale		TT	1
2023	51			F	NC	11	Touilaa	OUI		P	G	1
2023	51			M	NC	26	Zaitouna	OUI		P	G	1
2023	51			F	NC	22	Sidi Frij	OUI		P	G	1
2023	51			F	NC	21	Samsa	NON	Péritonéale		TT	1
2023	51			F	NC	101	My hassan	NON	Pleurale		TT	1
2023	51			M	NC	54	Tabola	OUI		P	D	1
2023	51			M	NC	58	Mhannech	NON	Pleurale		TT	1
2023	51			M	NC	71	Korrat sbae	OUI		P	G	1
2023	51			M	NC	73	Samsa	OUI		P	G	1
2023	51			M	NC	94	Sidi Frij	NON	GG	P	TT	1
2023	51			F	NC	21	Beni hassan	OUI		P	G	1
2023	51			M	NC	17	Samsa	OUI		P	G	1
2023	51			M	NC	26	Mhannech	NON	Péritonéale		TT	1
2023	51			M	NC	73	Tabola	NON	Pericardite		TT	1
2023	51			M	NC	65	Samsa	NON	Pleurale		TT	1
2023	51			M	R TTT	37	Kassaba	OUI		P	D	2
2023	51			M	NC	70	Seddina	OUI		N	TT	1
2023	51			F	NC	33	Tabola	OUI		P	G	1
2023	51			F	NC	23	Cite scolaire	NON	Péritonéale	H	TT	1
2023	51			F	NC	24	Coelma	NON	GG	H	TT	1
2023	51			M	NC	24	Korrat sbae	OUI		P	G	1
2023	51			M	NC	70	Bab tout	OUI		P	G	1
2023	51			F	NC	37	Boujarrah	NON	Genital	H	TT	1
2023	51			M	NC	65	Bab tout	NON	GG		TT	1
2023	51			M	NC	56	Sidi Frij	OUI		P	TT	1
2023	51			F	NC	45	Dersa 1	NON	Genital		TT	1
2023	51			F	NC	14	Boujarrah	NON	GG		TT	1
2023	51			M	NC	21	Kassaba	OUI		P	G	1
2023	51			M	NC	40	Korrat sbae	OUI		P	G	6
2023	51			M	NC	40	Sebt kdim	OUI		p	PDV	1
2023	51			M	R TTT	29	Bab tout	OUI		P	TT	1
2023	51			M	NC	40	Beni hassan	NON	Pleurale		TT	1
2023	51			M	NC	29	Samsa	NON	Pleurale		TT	1
2023	51			M	NC	21	Mellah	NON	Pleurale		TT	1
2023	51			F	NC	41	Beni hassan	NON	Cutanee		TT	1
2023	51			M	NC	36	Korrat sbae	NON	Pleurale		TT	1
2023	51			M	NC	40	My hassan	OUI		P	TT	1
2023	51			M	NC	24	My hassan	OUI		P	PDV	1
2023	51			M	NC	75	Amsa	OUI		P	G	1
2023	51			M	NC	58	Coelma	OUI		N	TT	1
2023	51			M	NC	16	Tabola	NON	Péritonéal		TT	1
2023	51			M	NC	23	My hassan	OUI		P	TT	1
2023	51			M	NC	29	AZLA	NON	GG		TT	1
2023	51			F	NC	30	Mellah	NON	Mammaire		PDV	1
2023	51			M	NC	24	Khazzan laou	NON	Pleurale		TT	1
2023	51			M	NC	24	My hassan	OUI		P	TT	1
2023	51	2023-03-31		F	NC	75	Korrat sbae	OUI		N	PDV	1
2023	52	2023-04-03		F	NC	54	My hassan	NON	GG		TT	1
2023	52			M		40	My hassan	OUI	GASTRO-INTESTINAL	P	PDV	1
2023	52			M	NC	28	Boujarrah	NON	Pleurale		TT	1
2023	52			F	NC	10	Dersa 1	NON	GG		TT	1
2023	52			M	NC	6	AZLA	NON	GG		TT	1
2023	52			F	NC	16	Beni said	NON	GG		TT	1
2023	52			M	NC	25	Coelma	OUI		P	PDV	1
2023	52			M	NC	47	Samsa	NON	GG	H	TT	1
2023	52			M	R	23	Samsa	NON	GG	P	TT	1
2023	52			M	NC	60	Zinat	OUI		P	G	1
2023	52			M	NC	30	Dar murcia	NON	Pleurale		TT	1
2023	52			M	NC	34	Samsa	OUI		P	TT	1
2023	52			M	NC	81	Cite scolaire	NON	Urinaire		ER DE DIAG	1
2023	52			M	R PDV	31	PRISON LOCAL	OUI		P	TT	1
2023	52			F	R TTT	44	Saddina	OUI		P	G	2
2023	52			M	NC	51	Samsa	OUI		P	G	1
2023	52			M	NC	37	Kassaba	OUI		P	TT	1
2023	52			F	NC	6	Dar murcia	NON	GG		TT	1
2023	52			M	NC	69	AZLA	OUI		P	G	1
2023	52			M	NC	67	Zaitouna	OUI		P	G	1
2023	52			M	NC	30	Samsa	OUI		P	G	1
2023	52			M	NC	34	Cite scolaire	OUI		P	G	1
2023	52		P	M	NC	54	AZLA	OUI		P	PDV	1
2023	52			F	NC	23	Ben karrich	NON	Ascite		TT	1
2023	52			M	NC	27	Dar alalou	OUI		P	G	1
2023	52			F	NC	18	Tabola	NON	GG		TT	1
2023	52			F	NC	80	Cite scolaire	OUI		P	PDV	1
2023	52			F	NC	34	Dersa 3	OUI		P	G	1
2023	52			F	NC	66	Dersa 3	OUI		P	G	1
2023	52			M	R TTT	65	Kassaba	OUI		P	PDV	1
2023	52			M	R PDV	64	Mellah	OUI		P	PDV	1
2023	52			F	NC	19	Coelma	NON	GG		TT	1
2023	52			M	NC	25	Bab tout	NON	Ascite		TT	1
2023	52			F	NC	65	Fondaq	NON	Ascite		TR	1
2023	52			F	NC	83	Cite scolaire	NON	Pleurale		TT	1
2023	52			M	R TTT	44	Samsa	OUI		P	G	1
2023	52			M	NC	53	Mellah	OUI		P	TT	1
2023	52			M	NC	36	My hassan	OUI		P	G	1
2023	52			M	NC	26	Malaleyine	OUI		P	PDV	1
2023	52			F	NC	73	My hassan	NON	Ascite		TT	1
2023	52			M	NC	28	Nekkata	OUI		P	G	1
2023	52			M	NC	33	Touilaa	OUI		P	G	1
2023	52			F	NC	29	Malaleyine	NON	GG		TT	2
2023	52			F	NC	15	Mhannech	OUI		P	G	1
2023	52			F	NC	65	Dar murcia	OUI		N	TT	2
2023	52			F	NC	24	Sebt kdim	NON	Pleurale		TT	1
2023	52			M	NC	55	Zaitouna	OUI		P	TT	1
2023	52			M	NC	31	My hassan	OUI		P	TR	1
2023	52			M	NC	43	Samsa	OUI		P	TT	1
2023	52			M	NC	27	Sebt kdim	OUI		P	Ris	1
2023	52			M	NC	20	Korrat sbae	OUI		N	TT	1
2023	52			M	NC	35	Coelma	OUI		N	TT	1
2023	52			M	NC	20	Beni hassan	OUI		P	G	1
2023	52			F	NC	32	Dersa 3	OUI		P	G	1
2023	52			M	NC	33	Mhannech	OUI		P	G	1
2023	52			M	NC	38	Touilaa	NON	Osteo-articulaire		TT	2
2023	52			M	NC	26	Samsa	NON	Pleurale	C	TT	1
2023	52			F	NC	19	Dersa 3	OUI		P	G	1
2023	52	2023-04-28		F	NC	14	Mhannech	NON	Pleurale		TT	1
2023	53	2023-05-02		F	NC	33	Boujarrah	OUI		N	TT	1
2023	53			M	NC	28	Samsa	OUI	Pleurale		TT	1
2023	53			M	NC	41	Samsa	OUI		P	G	1
2023	53			F	NC	75	AZLA	OUI		P	G	1
2023	53			M	NC	26	Dersa 3	OUI		P	G	2
2023	53			M	NC	49	Cite scolaire	OUI		P	D	1
2023	53			M	NC	49	Kassaba	NON	Pleurale		TT	1
2023	53			M	NC	61	Boujarrah	OUI		P	TT	1
2023	53			M	NC	56	Zaitouna	NON	GG	H	TT	1
2023	53			M	NC	26	Dersa 3	OUI		P	PDV	1
2023	53			M	NC	21	Jbel hbib	NON	Pleurale		TT	1
2023	53			F	NC	40	Sidi Frij	NON	GG	H	TT	2
2023	53			F	NC	17	Bab tout	OUI		P	G	1
2023	53			M	NC	24	Boujarrah	NON	Pleurale		TT	1
2023	53			M	NC	23	Cite scolaire	OUI		P	G	1
2023	53			F	NC	27	Cite scolaire	OUI		P	G	1
2023	53			M	NC	32	Cite scolaire	NON	Pleurale		TT	1
2023	53			M	NC	5	Mellah	NON	Pleurale		TT	1
2023	53			M	NC	23	My hassan	OUI		P	TT	1
2023	53			F	NC	20	Samsa	OUI		P	G	1
2023	53			M	NC	73	Cite scolaire	OUI		P	PDV	2
2023	53			M	NC	23	Cite scolaire	OUI		p	G	1
2023	53			M	R TTT	49	Touilaa	OUI		P	PDV	1
2023	53			M	NC	28	Boujarrah	OUI		P	TT	1
2023	53			F	NC	33	Oued laou	NON	GG	H	TT	1
2023	53			F	NC	12	Coelma	NON	GG	H	TT	1
2023	53			F	NC	33	PRISON LOCAL	OUI		P	G	1
2023	53			F	NC	44	Dersa 1	NON	GG	H	TT	1
2023	53			F	NC	58	Zaitouna	OUI		P	G	1
2023	53			M	NC	28	Dersa 1	NON	GG	H	TT	1
2023	53			F	NC	63	Mhannech	NON	Péritonéal		TT	1
2023	53			M	NC	27	Jbel hbib	OUI		P	PDV	1
2023	53			F	NC	28	Kassaba	OUI		P	G	1
2023	53			M	NC	30	Beni hassan	OUI		P	TT	1
2023	53			F	R TTT	40	Amzal	OUI		P	G	1
2023	53			F	NC	50	Amzal	NON	GG	H	TT	1
2023	53			F	NC	19	Boujarrah	OUI		P	TT	1
2023	53			M	NC	70	Samsa	OUI		P	G	1
2023	53			M	NC	38	Boujarrah	OUI		P	G	1
2023	53			F	NC	41	My hassan	OUI		P	G	1
2023	53			F	NC	32	Samsa	NON	Pleurale		TT	1
2023	53			M	NC	72	Coelma	NON	Cutanee	C	TT	1
2023	53			F	NC	36	Boujarrah	OUI		P	G	1
2023	53			M	NC	32	Beni hassan	OUI		P	G	1
2023	53			M	NC	23	Bab tout	OUI		P	TT	1
2023	53		P	M	NC	23	Samsa	NON	GG	C	TT	1
2023	53			M	NC	73	Dar alalou	NON	Pleurale		TT	1
2023	53			M	NC	34	Coelma	OUI		P	G	1
2023	53			M	NC	25	Dar murcia	OUI		P	G	1
2023	53			M	NC	83	Dersa 1	OUI		p	D	1
2023	53			F	NC	19	Boujarrah	OUI		P	TT	1
2023	53			F	NC	15	Touilaa	NON	Pleurale		TT	1
2023	53			M	NC	44	Kassaba	OUI		N	TT	1
2023	53			M	NC	51	Boujarrah	NON	Pleurale		TT	1
2023	53			M	NC	35	Korrat sbae	NON	Pleurale	C	TT	1
2023	53			M	NC	3	Boujarrah	NON	GG	H	TT	1
2023	53			M	NC	56	Tabola	OUI		P	G	1
2023	53			M	NC	51	Sidi talha	OUI		p	PDV	1
2023	53			M	NC	27	Fondaq	OUI		P	G	1
2023	53			M	NC	41	Sidi talha	OUI	GG	P	G	1
2023	53			M	NC	23	My hassan	OUI		P	PDV	1
2023	53			F	NC	19	Nekkata	OUI		P	G	1
2023	53			M	NC	41	Nekkata	OUI		P	G	1
2023	53			F	NC	22	Tabola	NON	GG	H	TT	1
2023	53			M	NC	22	Boujarrah	NON	Pleurale		TT	1
2023	53			M	NC	26	Dar murcia	NON	GG	H	TT	1
2023	53			M	NC	40	My hassan	NON	Pleurale		TT	1
2023	53			F	NC	31	Zinat	OUI		N	TT	1
2023	53			F	NC	36	Samsa	NON	Pleurale		TT	1
2023	53			F	NC	42	Dersa 3	NON	GG	H	TT	1
2023	53			M	R TTT	62	Cite scolaire	OUI		P	G	1
2023	53			F	NC	19	Sidi talha	NON	GG		TT	1
2023	53			M	NC	21	Dersa 1	OUI		p	G	1
2023	53			M	NC	60	Mhannech	OUI		p	G	1
2023	53			M	NC	62	Cite scolaire	OUI		P	G	1
2023	53			F	NC	34	Sidi talha	NON	Pleurale		PDV	1
2023	53			M	NC	67	Boujarrah	NON	Pleurale		TT	1
2023	53			M	R AUTRE	29	Amzal	OUI		P	TT	1
2023	53			M	R TTT	65	Kassaba	OUI		P	G	1
2023	53			M	NC	29	Dar murcia	NON	Pleurale		TT	1
2023	53			F	NC	18	Mhannech	NON	GG	H	TT	1
2023	53			M	NC	36	Cite scolaire	OUI		P	G	1
2023	53			M	NC	24	My hassan	OUI		P	TT	1
2023	53		P	M	NC	28	My hassan	NON	GG	C	TT	1
2023	53	2023-05-31		M	NC	86	Touilaa	NON	Pericardite		D	1
2023	54	2023-06-01		M	NC	20	Korrat sbae	NON	Pleurale		TT	1
2023	54			M	NC	41	Samsa	OUI		P	PDV	1
2023	54			M	NC	39	AZLA	OUI		P	G	1
2023	54			M	NC	37	Jbel hbib	NON	Pleurale	C	TT	1
2023	54			M	NC	17	Coelma	NON	Péritonéal		TT	1
2023	54			M	R TTT	52	Coelma	OUI		P	TT	1
2023	54			M	R TTT	64	My hassan	OUI		P	G	1
2023	54			M	NC	50	Tabola	NON	Pericardite		D	1
2023	54			M	NC	41	My hassan	OUI		P	PDV	1
2023	54			M	NC	29	Dersa 1	OUI		P	TT	1
2023	54			F	NC	20	Oued laou	NON	GG	H	TT	1
2023	54			M	NC	30	Dersa 1	NON	Epididymite		TT	1
2023	54			M	NC	29	Mhannech	OUI		P	G	1
2023	54			M	NC	69	My hassan	OUI		P	G	1
2023	54			M	NC	65	Kassaba	NON	Osteo-articulaire		PDV	1
2023	54			M	NC	39	Touilaa	OUI		P	G	2
2023	54			F	NC	33	Korrat sbae	NON	GG		TT	1
2023	54			M	NC	27	Dar murcia	OUI		P	G	1
2023	54			M	NC	33	Dersa 1	OUI		P	G	1
2023	54			F	NC	43	Dersa 3	NON	Mammaire	H	TT	1
2023	54			M	NC	42	Dersa 3	OUI		P	TT	1
2023	54			F	NC	16	My hassan	OUI		N	PDV	1
2023	54			M	NC	30	Cite scolaire	OUI		P	G	2
2023	54			M	NC	23	PRISON LOCAL	OUI		P	PDV	1
2023	54			M	NC	45	PRISON LOCAL	OUI		P	D	1
2023	54			M	NC	48	Sidi Frij	OUI		P	TT	1
2023	54			M	NC	68	Korrat sbae	NON	Pericardite		TT	1
2023	54			M	NC	37	Samsa	OUI		P	TT	1
2023	54			F	NC	32	Nekkata	NON	GG	H	TT	1
2023	54			M	NC	24	Cite scolaire	NON	GG	H	TT	1
2023	54			M	NC	30	Tabola	OUI		P	G	1
2023	54			F	NC	56	Jbel hbib	OUI		P	G	1
2023	54			M	NC	37	AZLA	NON	Ascite		TT	1
2023	54			M	NC	22	Cite scolaire	NON	Pleurale		TT	1
2023	54			M	NC	28	Boujarrah	OUI		N	TT	1
2023	54			F	NC	36	Fondaq	NON	Pleurale		TT	1
2023	54			F	NC	45	Dersa 3	OUI		P	G	1
2023	54			F	NC	18	Samsa	OUI		P	G	1
2023	54			F	NC	29	Korrat sbae	NON	Pericardite		TT	1
2023	54			M	NC	10	Dersa 1	NON	GG	H	TT	1
2023	54			M	NC	65	Tabola	NON	Méningite		TT	3
2023	54			M	NC	20	Coelma	NON	Pleurale		TT	1
2023	54			M	NC	28	Korrat sbae	OUI		P	PDV	1
2023	54			M	NC	45	Mellah	OUI		P	D	1
2023	54			M	NC	37	Boujarrah	OUI		P	G	1
2023	54			M	NC	29	Mhannech	NON	Pleurale		TT	1
2023	54			F	NC	30	Tabola	OUI		P	G	1
2023	54			M	NC	29	Touilaa	OUI		P	Ris	1
2023	54	2023-06-27		F	NC	24	Nekkata	NON	Pleurale		TT	2
2023	55	2023-07-03		M	NC	18	Bab tout	OUI		N	D	1
2023	55			F	NC	17	Coelma	NON	GG		TT	2
2023	55			M	NC	38	My hassan	OUI		P	G	3
2023	55			M	NC	55	Mhannech	NON	Spondylodiscite		PDV	1
2023	55			F	NC	30	Cite scolaire	NON	Pleurale		TT	1
2023	55			F	NC	26	Dar murcia	NON	Ascite		TT	1
2023	55			M	NC	30	Bab tout	OUI		P	G	1
2023	55			M	NC	45	Dersa 3	OUI		P	G	1
2023	55			M	NC	25	Mhannech	NON	GG	C	TT	1
2023	55			F	NC	21	Mhannech	OUI		P	G	1
2023	55			M	NC	12	Amsa	NON	Cervical		TT	1
2023	55			M	NC	24	Nekkata	OUI		N	TT	1
2023	55			M	NC	53	My hassan	OUI		P	G	1
2023	55			F	NC	31	Touilaa	NON	Pleurale		TT	1
2023	55			M	NC	51	Korrat sbae	OUI		P	G	1
2023	55			M	NC	30	Tabola	NON	GG	H	TT	1
2023	55			M	R TTT	29	Kassaba	OUI		P	G	1
2023	55			M	NC	75	Amsa	OUI		P	G	2
2023	55			M	R TTT	74	Korrat sbae	OUI		N	D	1
2023	55			M	NC	43	Sidi Frij	OUI		P	TT	1
2023	55			M	NC	83	Kassaba	NON	Pericardite		PDV	1
2023	55			M	NC	26	AZLA	OUI		P	G	1
2023	55			F	NC	15	Coelma	NON	GG		TT	1
2023	55			M	NC	31	Korrat sbae	NON	GG	H	TT	1
2023	55			F	NC	30	Amsa	OUI		P	TT	1
2023	55			F	NC	41	Boujarrah	NON	Pleurale		TT	1
2023	55			M	NC	64	My hassan	OUI		P	G	1
2023	55			F	NC	2	Dersa3	NON	Pleurale		TT	1
2023	55			F	NC	17	Sebt kdim	OUI		P	G	1
2023	55			M	NC	11	Zaitouna	NON	GG	H	TT	1
2023	55			M	NC	15	Samsa	NON	Pleurale		TT	1
2023	55			F	NC	83	Boujarrah	OUI		P	G	2
2023	55			M	R TTT	35	Cite scolaire	OUI		P	PDV	1
2023	55			M	NC	33	Mhannech	NON	Pleurale		TT	1
2023	55			F	NC	20	Tabola	OUI		P	G	1
2023	55			M	NC	2	My hassan	NON	GG	H	TT	2
2023	55			M	NC	81	Boujarrah	OUI		P	G	1
2023	55			M	NC	17	AZLA	NON	Péritonéal		TT	1
2023	55			M	NC	24	Zaitouna	OUI		P	G	1
2023	55			M	NC	19	Sebt kdim	NON	Pleurale		TT	1
2023	55		P	M	NC	51	Bab tout	OUI		P	G	1
2023	55			M	NC	89	Cite scolaire	OUI		P	TT	1
2023	55			F	NC	52	Dar alalou	OUI		P	G	1
2023	55			M	NC	17	Tabola	OUI		P	G	1
2023	55		P	M	NC	18	Boujarrah	OUI		P	G	1
2023	55		P	M	NC	28	Dar alalou	OUI		P	PDV	1
2023	55			M	NC	72	AZLA	OUI	Pleurale	P	D	1
2023	55			M	NC	35	AZLA	OUI		P	G	1
2023	55			M	NC	22	Dar murcia	NON	GG	H	TT	1
2023	55			M	NC	60	Mhannech	NON	Pleurale		TT	1
2023	55			M	NC	37	Zaitouna	OUI		P	TT	1
2023	55			F	NC	26	Boujarrah	NON	Pleurale		TT	1
2023	55			F	NC	28	Dar alalou	NON	Mammaire	H	PDV	1
2023	55			M	NC	34	Zaitouna	NON	GG		TT	1
2023	55			M	NC	70	Boujarrah	OUI		P	G	2
2023	55			M	NC	31	Touilaa	OUI		P	G	1
2023	55			M	R TTT	32	Samsa	OUI		P	PDV	1
2023	55			M	NC	38	Korrat sbae	OUI		p	PDV	1
2023	55			F	NC	62	Mhannech	NON	Pleurale		TT	1
2023	55			M	NC	34	Samsa	NON	GG	H	TT	1
2023	55			F	NC	23	Boujarrah	OUI		P	TT	1
2023	55	2023-07-31		M	NC	62	Tabola	OUI		N	PDV	1
2023	56	2023-08-01		M	NC	63	Bab tout	OUI	Pleurale	P	D	1
2023	56			M	NC	22	Coelma	NON	Pleurale		TT	1
2023	56			M	NC	21	Khazzan laou	OUI		p	G	1
2023	56			M	NC	54	Tabola	OUI		P	G	1
2023	56			M	NC	62	Dersa 1	OUI	Pleurale	P	PDV	1
2023	56			M	R TTT	63	Tabola	OUI		P	G	1
2023	56			F	NC	64	Zaitouna	NON	GG	H		#
2023	56			M	NC	71	Tabola	OUI		P	G	1
2023	56			F	NC	64	Beni hassan	OUI		P		1
2023	56			M	NC	58	Cite scolaire	OUI		N	TT	1
2023	56			M	NC	44	My hassan	OUI		P	PDV	1
2023	56			M	NC	59	Dar murcia	OUI		P	TT	1
2023	56			M	NC	32	Boujarrah	NON	Pleurale		TT	1
2023	56			M	NC	37	Nekkata	OUI		P	TT	1
2023	56			M	NC	66	My hassan	NON	GASTRO-INTESTINAL		AR	1
2023	56			F	NC	50	Nekkata	OUI		P	G	1
2023	56			M	NC	37	Boujarrah	NON	cervical		TR	1
2023	56			F	NC	23	Touilaa	NON	GG	H	TT	1
2023	56			M	NC	25	Nekkata	OUI		P	TT	1
2023	56			M	NC	34	Sidi Frij	OUI		N	TT	1
2023	56			M	NC	44	My hassan	OUI		P	G	1
2023	56			M	NC	23	Coelma	OUI		P	G	1
2023	56			F	NC	60	Dersa 1	OUI		P	G	1
2023	56			F	NC	34	Boujarrah	OUI		N	TT	1
2023	56			F	NC	40	Kassaba	OUI		P	G	1
2023	56			F	NC	14	Mhannech	NON	Pleurale		TT	1
2023	56			M	NC	35	Mhannech	OUI		P	G	1
2023	56			M	NC	8	Dar murcia	NON	Pleurale		TT	1
2023	56			M	NC	43	Samsa	OUI		P	G	1
2023	56			F	NC	45	Samsa	NON	GG	H	TT	1
2023	56			M	NC	31	Zaitouna	OUI		P	TT	1
2023	56			M	NC	36	Fondaq	OUI		P	TT	1
2023	56			M	NC	13	Nekkata	NON	Pleurale		TT	1
2023	56			M	NC	45	Zaitouna	NON	Pleurale		TT	1
2023	56			F	NC	70	Tabola	OUI		P	G	1
2023	56			F	NC	27	My hassan	OUI		N	ER DE DIAG	1
2023	56			F	NC	14	Mellah	NON	GG	H	TT	1
2023	56			M	NC	81	Amsa	NON	Osteo-articulaire		EN COURS	1
2023	56			F	NC	15	Boujarrah	NON	GG			1
2023	56			M	NC	44	Coelma	OUI		P		1
2023	56			M	NC	44	Nekkata	OUI		P	TR	1
2023	56			M	NC	35	Bab tout	NON	Pericardite			1
2023	56			F	NC	20	Coelma	NON	GG	H	TT	1
2023	56			F	NC	33	My hassan	NON	GG	H	TT	1
2023	56			F	NC	66	Kassaba	OUI		N	TT	1
2023	56			M	NC	63	Tabola	OUI		P	G	1
2023	56			M	NC	34	Dersa 3	OUI		P	G	1
2023	56			F	NC	26	Cite scolaire	NON	Pleurale		TT	1
2023	56			M	NC	60	Nekkata	NON	Pleurale		TT	1
2023	56			M	NC	65	Mellah	NON	Pleurale		TT	DIALYSE
2023	56			M	NC	20	Samsa	NON	Pleurale		TT	1
2023	56			M	NC	52	Touilaa	OUI		P		1
2023	56			M	NC	47	Nekkata	OUI		P		1
2023	56			F	NC	31	Touilaa	OUI		P	G	1
2023	56			M	NC	50	Cite scolaire	OUI		P	G	1
2023	56	2023-08-31		M	R PDV	28	Cite scolaire	OUI		P	D	1
2023	57	2023-09-01		M	NC	31	Korrat sbae	OUI		P	G	1
2023	57			M	NC	51	Mellah	OUI		P	TT	1
2023	57			F	NC	23	Kassaba	NON	GG		TT	1
2023	57			F	NC	85	Boujarrah	NON	Pleurale		TT	1
2023	57			M	NC	36	My hassan	OUI		P	G	2
2023	57			F	NC	16	AZLA	NON	Pleurale		TT	1
2023	57			M	NC	61	Samsa	NON	Pleurale		TT	1
2023	57			M	NC	31	Tabola	OUI	Pleurale	P	TT	1
2023	57			M	NC	39	Samsa	OUI		P		1
2023	57			M	NC	36	Nekkata	NON	Pleurale			1
2023	57			M	NC	54	Coelma	OUI		P	G	1
2023	57			M	NC	55	AZLA	NON	Osteo-articulaire		EN COURS	1
2023	57			M	NC	86	Tabola	OUI		P	G	1
2023	57			M	NC	22	Boujarrah	OUI		P	G	2
2023	57			F	NC	31	Coelma	NON	GG	H	TT	1
2023	57			M	NC	37	Korrat sbae	NON	GG	C	TT	1
2023	57			M	NC	12	Boujarrah	NON	GG			1
2023	57			M	NC	46	Beni hassan	OUI		P	G	1
2023	57			F	NC	51	Mhannech	OUI		P	G	1
2023	57			F	NC	35	Touilaa	NON	Osteo-articulaire		EN COURS	1
2023	57			F	NC	25	Samsa	NON	Pleurale		TT	1
2023	57			M	NC	57	Dersa 1	OUI		P	G	2
2023	57			M	R PDV	25	Malaleyine	OUI		P	PDV	1
2023	57			M	R PDV	33	Boujarrah	OUI		P	EN COURS	1
2023	57			M	NC	22	Sidi Frij	NON	GG			1
2023	57			M	NC	36	Mhannech	OUI		P	G	1
2023	57			M	NC	80	Cite scolaire	OUI		P	G	1
2023	57			M	NC	49	Dersa 3	OUI		P	G	1
2023	57			M	NC	43	Amzal	NON	Urinaire		TT	1
2023	57			M	NC	59	Coelma	NON	cervical			3
2023	57			M	NC	56	Boujarrah	OUI		P	G	1
2023	57			M	NC	64	Korrat sbae	OUI		P	G	1
2023	57			M	NC	35	Bab tout	OUI		P	G	1
2023	57			F	NC	43	Dar murcia	NON	GG			1
2023	57			M	NC	67	Samsa	OUI		P	G	1
2023	57			M	R TTT	26	Coelma	OUI		P	G	1
2023	57			F	NC	51	Dersa 1	NON	Pleurale		TT	1
2023	57			F	NC	51	Cite scolaire	OUI		P	G	1
2023	57			F	NC	68	Zaitouna	OUI		P	G	1
2023	57			M	NC	35	Bab tout	OUI		P	G	1
2023	57			M	NC	21	Khazzan laou	OUI		P	G	1
2023	57			F	NC	55	Mellah	OUI		P		1
2023	57			M	NC	33	Korrat sbae	OUI		P	PDV	1
2023	57			F	NC	41	Oued laou	NON	Pleurale		TT	1
2023	57			F	NC	26	Beni said	OUI		P	G	1
2023	57			F	NC	29	Beni harchen	OUI		P	G	2
2023	57			M	NC	20	Kassaba	NON	Pleurale		TT	1
2023	57			M	R ECHEC	42	Dar murcia					1
2023	57			F	NC	18	Dar alalou	NON	Péritonéal		TT	1
2023	57			M	NC	51	My hassan	NON	Pleurale		TT	1
2023	57			M	NC	20	Korrat sbae	OUI		P	TT	1
2023	57			M	NC	84	Mhannech	OUI		P	G	1
2023	57			M	NC	62	My hassan	NON	GG			1
2023	57			M	NC	20	Beni hassan	OUI		P	G	1
2023	57			F	NC	21	Amsa	NON	Pleurale		TT	1
2023	57			F	NC	24	Sidi Frij	OUI		N	TT	1
2023	57			F	NC	73	AZLA	NON	Cutanee		ER DE DIAG	1
2023	57			F	NC	43	AZLA	NON	GASTRO-INTESTINAL		TT	1
2023	57			F	NC	18	Mhannech	NON	GG	H	TT	1
2023	57			M	NC	36	Oued laou	OUI		P		1
2023	57			M	NC	28	Mellah	OUI		P	G	1
2023	57			M	NC	44	PRISON LOCAL	OUI		P		1
2023	57			F	NC	18	Bab tout	NON	GG		TT	1
2023	57			M	NC	16	Ben karrich	OUI		P	TT	1
2023	57			F	NC	66	Korrat sbae	OUI		P	G	1
2023	57	2023-09-27		M	NC	33	Nekkata	NON	GG			1
2023	58	2023-10-02		F	NC	81	Cite scolaire	OUI		P	G	1
2023	58			F	NC	65	Nekkata	OUI		P	G	1
2023	58			M	NC	38	Mhannech	NON	GASTRO-INTESTINAL			1
2023	58			F	NC	19	Dersa 3	NON	GG	H		1
2023	58			F	NC	24	Korrat sbae	OUI		P	G	1
2023	58			M	NC	28	PRISON LOCAL	NON	Pleurale		PDV	1
2023	58			M	NC	21	Nekkata	OUI		P	G	1
2023	58			M	NC	45	Coelma	NON	GG	H	TT	1
2023	58			F	NC	44	Dersa 1	NON	Méningite			2
2023	58			M	NC	24	Zaitouna	OUI		P	G	1
2023	58			F	NC	46	Boujarrah	NON	Pleurale		TT	1
2023	58			F	NC	24	Cite scolaire	NON	GG	H		1
2023	58			M	NC	45	Korrat sbae	OUI		P	TR	1
2023	58			F	NC	18	Cite scolaire	OUI		N	TT	1
2023	58			F	NC	26	Amsa	NON	Pleurale		TT	1
2023	58			M	NC	33	PRISON LOCAL	OUI		P	PDV	1
2023	58			M	NC	76	Amsa	NON	Pleurale			1
2023	58			F	NC	39	Amsa	OUI		P		1
2023	58			F	NC	63	Dar murcia	OUI		P	TT	1
2023	58			M	NC	68	Samsa	OUI		P		1
2023	58			M	NC	17	Samsa	NON	Pleurale			1
2023	58			M	NC	26	AZLA	OUI		P	G	1
2023	58			M	NC	34	Dar murcia	NON	Pleurale			1
2023	58			M	NC	14	Touilaa	NON	GG		TT	7
2023	58			M	NC	61	Zinat	NON	GG	H	TT	1
2023	58			M	NC	46	PRISON LOCAL	OUI		P	TT	1
2023	58			M	R TTT	43	Bab tout	OUI		P	TT	1
2023	58			M	NC	39	Beni hassan	OUI		P	G	1
2023	58			M	NC	76	Touilaa	OUI		P		1
2023	58			M	NC	43	Boujarrah	OUI		P		1
2023	58			M	NC	54	Bab tout	OUI		P		1
2023	58			F	NC	77	Kassaba	OUI		P	G	1
2023	58			F	NC	19	Mhannech	OUI		P	G	1
2023	58			M	NC	35	Touilaa	OUI		P		1
2023	58			F	NC	37	Dersa 3	NON	Mammaire		TT	1
2023	58			F	NC	86	Coelma	OUI		P		1
2023	58			M	NC	84	Oued laou	OUI		P	G	2
2023	58			M	NC	64	Mellah	OUI		P	PDV	1
2023	58			M	NC	73	Ben karrich	NON	Pleurale			1
2023	58			F	NC	16	Zinat	OUI		P	G	1
2023	58			M	NC	70	Boujarrah	OUI		P	G	1
2023	58			M	NC	37	Samsa	OUI		P	G	1
2023	58			M	NC	71	My hassan	NON	GG		TT	1
2023	58			M	NC	16	Fondaq	NON	Cutanee		TT	1
2023	58			M	NC	17	Mhannech	NON	Pleurale		TT	1
2023	58			M	NC	59	Samsa	NON	GG	H	TT	1
2023	58			M	NC	34	Ben karrich	NON	GG	H	TT	1
2023	58			M	NC	65	Cite scolaire	OUI		P		1
2023	58			F	NC	25	Amsa	NON	Pleurale		TT	1
2023	58			M	NC	24	Kassaba	NON	Pleurale		TT	1
2023	58			M	NC	56	Sidi Frij	NON	Cutanee			1
2023	58			M	NC	19	Touilaa	NON	Pleurale		TT	1
2023	58			F	NC	75	Boujarrah	NON	GG	H	TT	1
2023	58			M	NC	53	My hassan	OUI		P	G	1
2023	58			M	R TTT	20	Samsa	OUI		P	G	1
2023	58			M	NC	45	Dersa 3	OUI		P	PDV	1
2023	58			F	NC	31	Bab tout	OUI	Cerebral	P		2
2023	58			F	NC	40	Samsa	NON	GG	H	TT	1
2023	58			F	NC	25	Beni said	OUI		P	G	1
2023	58			F	NC	88	My hassan	OUI		P	D	1
2023	58			M	NC	46	Zaitouna	OUI		P	G	1
2023	58			F	NC	43	Boujarrah	NON	Pleurale			8
2023	58			M	NC	33	Coelma	NON	Pleurale			1
2023	58			F	NC	41	Boujarrah	NON	Péritonéal		TT	1
2023	58			M	NC	41	Amzal	OUI		P		1
2023	58	2023-10-31		M	NC	26	Boujarrah	NON	GG			1
2023	59	2023-11-01		F	NC	60	Coelma	NON	GG		TT	2
2023	59			F	NC	35	Dersa 3	NON	Cutanee		TT	1
2023	59			M	NC	26	Cite scolaire	NON	Pleurale		TT	1
2023	59			M	NC	33	Zaitouna	OUI		P	G	1
2023	59			M	NC	15	Beni harchen	NON	GG		TT	1
2023	59			M	NC	77	Coelma	NON	Pleurale			1
2023	59			F	NC	80	Khazzan laou	NON	Pleurale			1
2023	59			F	NC	17	Dersa 2	NON	Pleurale			1
2023	59			F	NC	57	Ben karrich	OUI		P	G	1
2023	59			F	NC	75	Korrat sbae	NON	Pericardite		TT	1
2023	59			F	NC	26	Samsa	NON	Pleurale		TT	1
2023	59			M	NC	21	My hassan	NON	Pleurale		TT	1
2023	59			M	NC	32	Dar murcia	OUI		P	G	1
2023	59			M	NC	79	Nekkata	OUI		P	G	1
2023	59			M	R TTT	77	Dersa 3	OUI		P	G	1
2023	59			M	NC	66	Touilaa	NON	Pleurale		TT	1
2023	59			F	R ECHEC	19	Boujarrah	NON	GG	H		1
2023	59			M	NC	27	Cite scolaire	NON	Pleurale		TT	1
2023	59			F	NC	17	Coelma	NON	Pleurale		PDV	1
2023	59			F	NC	39	Touilaa	NON	Mammaire			1
2023	59			F	NC	68	Nekkata	OUI		P		1
2023	59			F	NC	73	Nekkata	OUI		P	G	2
2023	59			F	NC	63	Dersa 1	OUI		P	G	1
2023	59			M	NC	78	Korrat sbae	OUI		P		1
2023	59			M	NC	22	Samsa	OUI		P	G	1
2023	59			M	NC	53	Coelma	NON	Pleurale		TT	1
2023	59			M	NC	28	Boujarrah	NON	GG	G	TT	1
2023	59			M	NC	36	Ben karrich	OUI		P	G	1
2023	59			M	NC	19	My hassan	NON	Pleurale		TT	1
2023	59			M	NC	101	Beni said	NON	Pleurale		TT	1
2023	59			F	NC	30	My hassan	OUI		P		1
2023	59			M	NC	69	Sidi talha	OUI		P	G	1
2023	59			F	NC	12	Korrat sbae	OUI		P	G	1
2023	59			F	NC	51	Korrat sbae	NON	GG	H	TT	1
2023	59			M	NC	24	Mhannech	OUI		P	G	1
2023	59			F	NC	71	Coelma	OUI		P		1
2023	59			F	NC	71	Fondaq	OUI		P	G	1
2023	59			M	NC	23	Coelma	OUI		P	G	1
2023	59			M	NC	68	Dar murcia	OUI		P	D	1
2023	59			M	NC	72	Samsa	NON	Pleurale		TT	1
2023	59			M	NC	81	Tabola	OUI		P	G	1
2023	59			M	NC	81	Dar murcia	NON	Pleurale		D	1
2023	59			M	NC	40	Korrat sbae	NON	GG	H	TT	1
2023	59			M	NC	20	Amzal	NON	Abces	H	TT	1
2023	59			M	NC	41	Cite scolaire	OUI		P	TT	1
2023	59			F	NC	42	Korrat sbae	OUI		P	TT	1
2023	59			F	NC	27	Dersa 3	NON	Pleurale			1
2023	59	2023-11-30		M	NC	88	Samsa	NON	Pleurale		D	1
2023	60	2023-12-01		M	R PDV	56	Touilaa	OUI	Pleurale	P		1
2023	60			M	NC	17	Bab tout	OUI		P		1
2023	60			M	NC	97	Boujarrah	NON	Pleurale		D	1
2023	60			M	NC	69	Touilaa	NON	Urinaire	C		1
2023	60			F	NC	39	Samsa	OUI		P	TT	1
2023	60			M	NC	20	Coelma	OUI		P	G	1
2023	60			M	NC	24	Kassaba	OUI		P		1
2023	60			M	NC	59	My hassan	NON	Pleurale			1
2023	60			M	NC	65	My hassan	OUI		N		1
2023	60			F	NC	70	Kassaba	OUI		P		1
2023	60			M	NC	30	Kassaba	NON	Pleurale		TT	1
2023	60			M	NC	48	Zaitouna	OUI		P		1
2023	60			F	NC	28	Amsa	OUI		P		1
2023	60			F	NC	42	Korrat sbae	OUI		p	G	1
2023	60			M	NC	25	Mellah	NON	Pleurale			1
2023	60			M	NC	66	Samsa	OUI		P		1
2023	60			F	NC	43	My hassan	NON	Pleurale			1
2023	60			M	NC	39	Ben karrich	NON	Pleurale		TT	1
2023	60			M	NC	54	Touilaa	OUI		P	G	1
2023	60			F	NC	78	Boujarrah	NON	Pericardite			1
2023	60			M	NC	24	Dersa 1	NON	Pleurale			1
2023	60			M	NC	29	Zaitouna	OUI		P		1
2023	60			M	NC	25	Dersa 1	OUI		P	TT	1
2023	60			M	NC	12	Malaleyine	NON	GG	C		1
2023	60			F	NC	23	Tabola	NON	Pleurale		TT	1
2023	60			F	NC	15	Zaitouna	NON	GG		TT	1
2023	60			M	NC	48	My hassan	NON	Pleurale			1
2023	60			F	NC	31	My hassan	OUI		P	TT	1
2023	60			F	NC	42	Mhannech	NON	GG		TR	1
2023	60			F	NC	45	Samsa	OUI		P	TT	1
2023	60			F	NC	3	Seddina	NON	GG	C		1
2023	60			M	NC	29	Tabola	NON	Pleurale		TT	1
2023	60			M	NC	16	My hassan	NON	GG	C		1
2023	60			F	NC	53	Sebt kdim	NON	Péritonéal		TT	1
2023	60			M	NC	36	Samsa	OUI	Pleurale	P		1
2023	60			M	R PDV	35	Nekkata	OUI		P		1
2023	60			F	NC	23	Cite scolaire	NON	GG			1
2023	60			F	NC	86	Kassaba	OUI		P		1
2023	60			M	NC	24	Boujarrah	OUI		P	TT	1
2023	60			M	NC	21	Seddina	OUI		N	TT	1
2023	60			M	NC	34	Samsa	NON	Pleurale		TT	1
2023	60			F	NC	80	Tabola	OUI		P	TT	1
2023	60			M	NC	38	Bab tout	OUI		N		1
2023	60			M	NC	74	My hassan	NON	Pleurale			1
2023	60			M	NC	19	Beni hassan	NON	Pleurale	C	TT	1
2023	60			M	NC	34	My hassan	NON	GG	H	TT	1
2023	60			M	NC	48	Dar murcia	NON	GG	H		1
2023	60			F	NC	22	Nekkata	NON	Ascite		TT	1
2023	60			M	NC	33	Samsa	OUI		P		1
2023	60			F	NC	41	My hassan	NON	GG	H		1
2023	60			F	NC	62	Samsa	OUI		N	TT	1
2023	60			F	NC	84	Mhannech	OUI		P	G	1
2023	60			F	NC	26	Kassaba	NON	GG	H	TT	1
2023	60			M	NC	61	Bab tout	OUI		P	TT	1
2023	60			F	NC	16	Beni harchen	NON	GG	C		1
2023	60			F	NC	20	Coelma	OUI		P		1
2023	60			M	NC	21	My hassan	NON	Pleurale		TT	1
2023	60			F	NC	29	Boujarrah	OUI		P		1
2023	60			M	NC	21	Dar murcia	NON	Pleurale		PDV	1
2023	60			M	NC	50	Amsa	OUI		P		1
2023	60			F	NC	54	Malaleyine	OUI		N		1
2023	60			M	NC	52	Dersa 3	OUI		P	TT	1
2023	60	2023-12-29		F	NC	58	Bab tout	NON	Pleurale		PDV	1

## Sheet: ALL TB (2019-2023)
YEAR	MONTH	DATE	GENDER	STATUS TB	AGE	ADRESS	PTB	EPTB LOCALISATION	SMEAR RESULTS	TREATMENT OUTCOME	TTT SCHEME
2019	1	2019-01-07	M	NC	31	Zaitouna	YES	Blank	P	TT	2
2019	1		M	NC	27	Touilaa	YES	Blank	P	G	2
2019	1		M	R PDV	30	Fondaq	YES	Blank	P	G	1
2019	1		M	NC	30		YES	Blank	P	TT	1
2019	1		F	NC	21	Ouad laou	YES	Blank	P	G	1
2019	1		M	R PDV	37	Prison local	YES	Blank	N	TT	9
2019	1		M	R PDV	30	Prison local	YES	Blank	N	TT	9
2019	1		M	NC	56	Tabola	YES	Blank	P	G	2
2019	1		F	NC	30	Sidi talha	YES	Blank	P	G	2
2019	1		F	NC	13	Tabola	YES	Blank	P	G	2
2019	1		M	NC	59	Samsa	YES	Blank	P	G	2
2019	1		F	NC	84		YES	Blank	P	PDV	1
2019	1		M	NC	50	Dar murcia	YES	Blank	P	G	2
2019	1		F	NC	18	Coelma	YES	Blank	P	G	2
2019	1		M	NC	49	Zaitouna	YES	Blank	P	PDV	2
2019	1		F	NC	51		YES	Blank	P	TT	1
2019	1		M	NC	34	Sidi talha	YES	Blank	P	G	2
2019	1		F	NC	37	Mellah	YES	Blank	P	G	1
2019	1		M	NC	41	Nekkata	YES	Blank	P	G	2
2019	1		M	NC	30	My hassan	YES	Blank	P	TT	2
2019	1		M	NC	35	Boujarrah	YES	Blank	P	TT	1
2019	1		M	R PDV	41	Prison local	YES	Blank	N	TT	9
2019	1		M	NC	29		NO	Pleural	Blank	TT	1
2019	1		M	NC	53	Sidi frij	NO	Other	Blank	TT	1
2019	1		F	NC	8	Korrat sbae	NO	GG	Blank	TT	9
2019	1		F	NC	48		NO	Cerebral	Blank	D	1
2019	1		F	NC	17		NO	Abces	Blank	TT	1
2019	1		M	NC	50	Zaitouna	NO	GG	Blank	TT	2
2019	1		F	NC	62	Dersa 3	NO	Pleural	Blank	TT	1
2019	1		F	NC	46		NO	Pericardite	Blank	TT	1
2019	1		M	NC	23		NO	Pleural	Blank	TT	1
2019	1		F	NC	35		NO	Osteo-articulaire	Blank	TT	1
2019	1		F	NC	58		NO	Blank	Blank	TT	1
2019	1		M	NC	24	Mhannech	NO	GG	Blank	TT	1
2019	1		M	NC	52	Korrat sbae	NO	Pleural	Blank	TT	1
2019	1		F	NC	38		NO	GG	Blank	TT	1
2019	1		F	NC	22	Touilaa	NO	GG	Blank	TT	1
2019	1		F	NC	10	My hassan	NO	GG	Blank	TT	1
2019	1		M	NC	21	Boujarrah	NO	Pleural	Blank	TT	1
2019	1	2019-01-30	M	NC	16	Khazzan laou	NO	Pleural	Blank	TT	1
2019	2		M	NC	31		YES	Blank	P	TT	1
2019	2		M	R TTT	41		YES	Blank	P	G	9
2019	2		F	NC	45	Tabola	YES	Blank	P	G	2
2019	2		F	NC	16	Tabola	YES	Blank	P	G	2
2019	2		M	NC	28		YES	Blank	P	G	1
2019	2		F	NC	56	Tabola	YES	Blank	P	G	1
2019	2		F	NC	19	Cite scolaire	YES	Blank	P	G	2
2019	2		M	NC	18	Tabola	YES	Blank	N	TT	2
2019	2		M	NC	27	Beni hassan	YES	Blank	P	G	2
2019	2		F	NC	29	Boujarrah	YES	Blank	P	G	1
2019	2		F	R TTT	50	Beni hassan	YES	Blank	N	D	9
2019	2		M	NC	44	Beni idder	YES	Blank	N	TT	1
2019	2		M	NC	64	Bab tout	YES	Blank	P	G	1
2019	2		M	R TTT	63	Dersa 1	YES	Blank	P	G	9
2019	2		M	NC	37	Dersa 3	YES	Blank	P	TT	1
2019	2		M	R TTT	24	Cite scolaire	YES	Blank	P	G	9
2019	2		M	NC	65	Prison local	YES	Blank	P	TT	1
2019	2		M	NC	22	Boujarrah	YES	Blank	P	G	1
2019	2		M	NC	32		YES	Blank	P	TT	1
2019	2		M	NC	45		YES	Blank	P	TT	1
2019	2		M	NC	40	Touilaa	YES	Blank	P	G	1
2019	2		M	NC	23	Boujarrah	YES	Blank	P	TT	2
2019	2		M	NC	20	Coelma	YES	Blank	P	E	2
2019	2		M	R PDV	32	Dersa 1	YES	Blank	P	G	9
2019	2		M	NC	32	Coelma	YES	Blank	P	PDV	2
2019	2		M	NC	57	Mellah	YES	Blank	P	G	2
2019	2		M	NC	39	Beni hassan	YES	Blank	P	G	1
2019	2		F	NC	51	Beni hassan	YES	Blank	P	G	2
2019	2		M	NC	32	Coelma	YES	Blank	P	TT	2
2019	2		M	NC	23	Touilaa	YES	Blank	P	G	2
2019	2		F	NC	65	Mhannech	YES	Blank	N	TT	1
2019	2		F	NC	58		YES	Blank	P	TT	1
2019	2		F	NC	38		YES	Blank	P	TT	1
2019	2		M	NC	52	Coelma	YES	Blank	P	G	2
2019	2		M	NC	54	Zaitouna	YES	Blank	P	PDV	2
2019	2		F	NC	26		YES	Blank	N	TT	1
2019	2		M	NC	29	Kassaba	YES	Blank	P	TT	2
2019	2		M	NC	31	Boujarrah	YES	Blank	P	E	2
2019	2		M	NC	29		YES	Blank	P	TT	2
2019	2		M	R PDV	42		YES	Blank	P	TT	9
2019	2		M	R TTT	29	Mellah	YES	Blank	P	TT	9
2019	2		M	NC	32		YES	Blank	N	TT	1
2019	2		M	NC	53		YES	Blank	P	TR	1
2019	2		M	R PDV	52	Mellah	YES	Blank	P	PDV	9
2019	2		F	NC	80	Dersa 1	YES	Blank	P	G	1
2019	2		M	R TTT	45	Nekkata	YES	Blank	P	TT	9
2019	2		M	NC	54	Nekkata	YES	Blank	P	G	2
2019	2	2019-02-28	M	NC	22	Ouad laou	YES	Blank	P	PDV	2
2019	2	2019-02-01	F	NC	40	Samsa	NO	Other	Blank	TT	3
2019	2		M	R TTT	21	Zaitouna	NO	GG	Blank	TT	9
2019	2		F	NC	52		NO	Pleural	Blank	TT	1
2019	2		F	NC	6	Malaleyine	NO	GG	Blank	TT	2
2019	2		M	R TTT	54		NO	Blank	Blank	TT	9
2019	2		F	NC	59	Samsa	NO	GG	Blank	TT	2
2019	2		F	NC	35	Mellah	NO	Pleural	Blank	TT	1
2019	2		F	NC	33		NO	Pleural	Blank	TT	1
2019	2		M	NC	19	AZLA	NO	GG	Blank	TT	1
2019	2		M	NC	21	Dersa 1	NO	Pleural	Blank	TT	1
2019	2		M	NC	27	Bab tout	NO	GG	Blank	TT	1
2019	2		M	NC	40	Kassaba	NO	Pleural	Blank	TT	1
2019	2		F	NC	76		NO	Pleural	Blank	TT	1
2019	2		F	NC	22		NO	Pleural	Blank	TT	1
2019	2		F	NC	44	Coelma	NO	Pleural	Blank	TT	1
2019	2		F	NC	34	Bab tout	NO	Peritoneal	Blank	TT	1
2019	2		M	NC	27	Coelma	NO	Pleural	Blank	TT	1
2019	2		F	NC	13	Dersa 1	NO	GG	Blank	TT	1
2019	2		F	NC	27	Sidi talha	NO	GG	Blank	TT	2
2019	2		F	NC	48	Cite scolaire	NO	GG	C	TT	1
2019	2		F	NC	23		NO	Ascit	Blank	TT	1
2019	2		F	NC	27		NO	Pleural	Blank	TT	1
2019	2		F	NC	24		NO	Pleural	Blank	TT	1
2019	2		F	NC	55	Ben karrich	NO	Pleural	Blank	TT	1
2019	2		M	NC	23	Nekkata	NO	Pleural	Blank	TT	1
2019	2		F	NC	46		NO	Pleural	Blank	TT	1
2019	2		M	NC	19	Cite scolaire	NO	Pericardite	Blank	TT	1
2019	2		M	NC	27	Dar murcia	NO	GG	Blank	TT	1
2019	2		M	NC	24	Seddina	NO	Pleural	Blank	PDV	1
2019	3		F	NC	74	My hassan	YES	Blank	P	G	2
2019	3		M	NC	47	Cite scolaire	YES	Blank	P	G	2
2019	3		M	NC	38	Mellah	YES	Blank	P	TT	1
2019	3		M	NC	61	Mhannech	YES	Blank	N	TT	1
2019	3		M	R PDV	48	Tabola	YES	Blank	P	G	9
2019	3		M	NC	55	Malaleyine	YES	Blank	N	TT	2
2019	3		F	NC	25	AZLA	YES	Blank	N	TT	2
2019	3		F	NC	26	Tabola	YES	Blank	N	TT	2
2019	3		F	R TTT	23	Dersa 1	YES	Blank	P	G	9
2019	3		F	NC	22	Samsa	YES	Blank	N	TT	2
2019	3		F	NC	58	Sidi talha	YES	Blank	P	G	2
2019	3		M	R TTT	34	Kassaba	YES	Blank	P	E	9
2019	3		F	NC	21	Seddina	YES	Blank	P	TT	2
2019	3		M	NC	39	Mellah	YES	Blank	P	PDV	2
2019	3		F	NC	53	Touilaa	YES	Blank	N	TT	2
2019	3		M	NC	45		YES	Blank	N	TT	1
2019	3		M	R PDV	53		YES	Blank	P	TT	9
2019	3		M	R TTT	24	Dersa 1	YES	Blank	P	G	9
2019	3		F	NC	23	Kassaba	YES	Blank	N	TT	1
2019	3		M	NC	40	Touilaa	YES	Blank	P	G	1
2019	3		M	NC	37	Dar murcia	YES	Blank	P	G	9
2019	3		M	NC	26	Zaitouna	YES	Blank	P	TT	2
2019	3		M	R PDV	27	Prison local	YES	Blank	P	TT	9
2019	3		M	NC	30	Prison local	YES	Blank	P	TT	2
2019	3		M	NC	52	Boujarrah	YES	Blank	P	G	1
2019	3		M	NC	45	Korrat sbae	YES	Blank	P	G	1
2019	3		M	NC	36	Touilaa	YES	Blank	P	TT	2
2019	3		M	NC	30	Touilaa	YES	Blank	P	TT	1
2019	3		M	NC	52	Mhannech	YES	Blank	P	G	1
2019	3		F	NC	58	Tabola	YES	Blank	N	TT	1
2019	3		F	NC	25	Coelma	YES	Blank	P	PDV	9
2019	3		M	NC	27	Prison local	YES	Blank	P	TT	2
2019	3		F	NC	56	My hassan	YES	Blank	N	TT	2
2019	3		F	NC	49	Sidi frij	YES	Blank	P	TT	1
2019	3		M	NC	50		YES	Blank	P	TT	1
2019	3		F	NC	70		YES	Blank	P	TT	1
2019	3		M	NC	29		YES	Blank	P	TT	1
2019	3		M	NC	41		YES	Blank	P	TT	1
2019	3		F	NC	5	Dersa 1	YES	Blank	N	TT	1
2019	3		M	NC	53	Mhannech	YES	Blank	P	TT	2
2019	3		M	NC	27		YES	Blank	P	TT	1
2019	3		F	NC	48		YES	Blank	P	TT	9
2019	3	2019-03-01	M	NC	39		NO	GG	Blank	TT	1
2019	3		M	NC	37	Korrat sbae	NO	GG	Blank	TT	2
2019	3		M	R PDV	42	Sidi talha	NO	Pleural	Blank	E	9
2019	3		F	NC	57	Kassaba	NO	GG	Blank	TT	1
2019	3		M	NC	30	Coelma	NO	Pleural	Blank	TT	1
2019	3		F	NC	38	Touilaa	NO	Osteo-articulaire	Blank	TT	2
2019	3		F	NC	56		NO	Pleural	Blank	TT	1
2019	3		F	NC	37	Dersa 1	NO	Pleural	Blank	TT	1
2019	3		F	NC	21	Kassaba	NO	GG	Blank	TT	1
2019	3		F	NC	32	Boujarrah	NO	GG	Blank	TT	2
2019	3		F	NC	58	Boujarrah	NO	Mammaire	Blank	TT	1
2019	3		M	NC	27	Touilaa	NO	GG	Blank	TT	1
2019	3		M	NC	64		NO	Pleural	Blank	TT	1
2019	3		M	NC	24	Zinat	NO	Pleural	Blank	TT	1
2019	3		F	NC	38	Mellah	NO	GG	Blank	TT	1
2019	3		M	NC	24	Bab tout	NO	GG	Blank	TT	1
2019	3		M	NC	19	Dersa 1	NO	Pleural	Blank	TT	1
2019	3		M	NC	80	Dersa 3	NO	Pleural	Blank	TT	1
2019	3		F	NC	24	Boujarrah	NO	Pleural	Blank	TT	1
2019	3		F	NC	28	Tabola	NO	GG	Blank	TT	1
2019	3		F	NC	19	Cite scolaire	NO	GG	Blank	TT	1
2019	3		F	NC	42	Kassaba	NO	Peritoneal	Blank	TT	1
2019	3		M	NC	41	My hassan	NO	GG	Blank	TT	2
2019	3		M	NC	61	Mellah	NO	Pleural	Blank	TT	2
2019	3		M	NC	26	Boujarrah	NO	Pleural	Blank	PDV	1
2019	3		F	NC	22	Boujarrah	NO	GG	Blank	TT	1
2019	3		F	NC	44		NO	Peritoneal	Blank	TT	1
2019	3		M	NC	28	My hassan	NO	Pleural	Blank	TT	1
2019	3		M	NC	13	Dar murcia	NO	GG	Blank	TT	1
2019	3		F	NC	34	Touilaa	NO	GG	Blank	TT	1
2019	3		M	NC	62		NO	Uro-genital	Blank	TT	9
2019	3		M	NC	20	Dar murcia	NO	Pleural	Blank	TT	1
2019	3		F	NC	23	Coelma	NO	Pleural	Blank	TT	1
2019	3		M	NC	52	Beni hassan	NO	Peritoneal	Blank	TT	1
2019	3		F	NC	55	Coelma	NO	Other	Blank	TT	2
2019	3		M	NC	24	Samsa	NO	Pleural	Blank	PDV	1
2019	3	2019-03-29	F	NC	67	My hassan	NO	Pleural	Blank	TT	1
2019	4		M	NC	75	Coelma	YES	Blank	P	G
2019	4		F	NC	38	Dar murcia	YES	Blank	P	TT	1
2019	4		F	NC	26	Ben karrich	YES	Blank	P	G	9
2019	4		M	NC	38	Kassaba	YES	Blank	P	TT	2
2019	4		F	NC	21	Coelma	YES	Blank	N	TT	1
2019	4		M	NC	29	Dersa 1	YES	Blank	N	TT	9
2019	4		M	NC	31		YES	Blank	P	TT	1
2019	4		M	NC	51		YES	Blank	P	TT	1
2019	4		M	NC	58	Bab tout	YES	Blank	P	TT	2
2019	4		M	NC	39	Coelma	YES	Blank	P	TT	2
2019	4		M	NC	56	Mellah	YES	Blank	P	G	9
2019	4		M	NC	38		YES	Blank	P	TT	1
2019	4		F	NC	56		YES	Blank	P	TT	1
2019	4		F	NC	55		YES	Blank	P	TT	1
2019	4		M	NC	39	Ouad laou	YES	Blank	P	G	1
2019	4		M	NC	41	Samsa	YES	Blank	P	TT	2
2019	4		M	NC	40	My hassan	YES	Blank	P	D	2
2019	4		M	NC	21	Samsa	YES	Blank	P	G	2
2019	4		F	NC	74	Boujarrah	YES	Blank	P	G	2
2019	4		F	NC	5	Touilaa	YES	Blank	P	TT	1
2019	4		M	R TTT	62	Touilaa	YES	Blank	P	G	9
2019	4		F	R TTT	60	Dar murcia	YES	Blank	P	G	9
2019	4		M	NC	77	Samsa	YES	Blank	P	G	2
2019	4		M	NC	84	Tabola	YES	Blank	P	TT	1
2019	4		M	NC	69	Zaitouna	YES	Blank	P	G	2
2019	4		F	NC	53	My hassan	YES	Blank	P	G	2
2019	4		F	NC	20	Bab tout	YES	Blank	P	TT	2
2019	4		F	NC	8	Dersa 3	YES	Blank	P	TT	1
2019	4		F	NC	16	Kassaba	YES	Blank	P	G	2
2019	4		M	NC	29	Samsa	YES	Blank	P	G	2
2019	4		M	R TTT	41	Samsa	YES	Blank	P	G	9
2019	4		F	R TTT	32	My hassan	YES	Blank	N	TT	9
2019	4		M	NC	71	Boujarrah	YES	Blank	N	TT	1
2019	4		M	NC	22	Tabola	YES	Blank	P	G	1
2019	4		M	NC	53	Touilaa	YES	Blank	P	PDV	1
2019	4		F	R TTT	88	Cite scolaire	YES	Blank	P	G	9
2019	4		F	NC	24	Sidi talha	YES	Blank	P	G	1
2019	4		F	NC	87	Tabola	YES	Blank	N	TT	2
2019	4		M	NC	35	Beni hassan	YES	Blank	N	TT	2
2019	4		M	R TTT	70	Cite scolaire	YES	Blank	P	D	9
2019	4		F	NC	47	Beni said	YES	Blank	P	D	1
2019	4		F	NC	0.5	Sidi talha	YES	Blank	N	TT	1
2019	4	2019-04-30	M	NC	32	Ouad laou	YES	Blank	P	PDV	2
2019	4	2019-04-02	M	NC	61	Boujarrah	NO	Other	Blank	TT	2
2019	4		F	NC	50	My hassan	NO	GG	Blank	TT	1
2019	4		F	NC	30	Touilaa	NO	Mammaire	P	TT	2
2019	4		M	NC	52	Samsa	NO	GASTRO-INTESTINAL	Blank	PDV	2
2019	4		M	NC	40	Ouad laou	NO	Other	Blank	TT	1
2019	4		M	NC	71	Tabola	NO	Pleural	Blank	TT	1
2019	4		F	NC	67	Mhannech	NO	Mammaire	Blank	TT	1
2019	4		M	NC	70	Touilaa	NO	Blank	P	G	1
2019	4		F	NC	70		NO	Osteo-articulaire	Blank	TT	3
2019	4		M	NC	27		NO	GG	Blank	TT	1
2019	4		F	R TTT	52		NO	GG	Blank	PDV	9
2019	4		F	NC	22		NO	Ascit	Blank	TT	1
2019	4		M	NC	35		NO	GG	Blank	TT	1
2019	4		M	NC	21		NO	Pleural	Blank	TT	1
2019	4		F	NC	18	My hassan	NO	GG	Blank	TT	1
2019	4		M	NC	33		NO	Other	Blank	TT	1
2019	4		F	NC	54		NO	Pleural	Blank	TT	1
2019	4		F	NC	46	Dersa 1	NO	Pericardite	Blank	TT	1
2019	4		F	NC	73	Cite scolaire	NO	Other	Blank	TT	2
2019	4		F	NC	16	Boujarrah	NO	GG	Blank	TT	1
2019	4		M	NC	21	Mhannech	NO	GG	Blank	TT	1
2019	4		M	NC	25	Coelma	NO	Pleural	Blank	TT	1
2019	4		M	NC	20	Nekkata	NO	GG	Blank	TT	1
2019	4		F	NC	59	Mellah	NO	Pleural	Blank	TR	2
2019	4		F	NC	54	Dersa 3	NO	Pleural	Blank	TT	1
2019	4		M	NC	42	Samsa	NO	Pleural	Blank	TT	1
2019	4		M	NC	24	Mellah	NO	GG	Blank	TT	3
2019	4		F	NC	18	Ouad laou	NO	GG	C	TT	2
2019	4		M	NC	10	Touilaa	NO	GG	Blank	TT	1
2019	4		F	NC	66	Kassaba	NO	Pleural	Blank	TT	1
2019	4		F	NC	22	Kassaba	NO	GG	Blank	TT	1
2019	4		F	NC	80	My hassan	NO	Pleural	Blank	TT	1
2019	4		F	NC	51	Dersa 3	NO	GG	Blank	TT	1
2019	4		M	NC	21		NO	Pleural	Blank	TT	1
2019	4		M	NC	25		NO	Cerebral	Blank	TT	1
2019	4		F	NC	33	Korrat sbae	NO	Pleural	Blank	TT	1
2019	4		F	NC	53	Mhannech	NO	Osteo-articulaire	Blank	TT	1
2019	4		F	NC	28	Ben karrich	NO	Pleural	Blank	PDV	1
2019	4		F	NC	40	My hassan	NO	Peritoneal	Blank	TT	2
2019	5		M	R PDV	51	Mhannech	YES	Blank	P	G	9
2019	5		M	NC	77	Cite scolaire	YES	Blank	P	G	2
2019	5		M	NC	67	Cite scolaire	YES	Blank	P	G	2
2019	5		M	NC	66	Touilaa	YES	Blank	P	G	1
2019	5		M	NC	76	Fondaq	YES	Blank	N	D	2
2019	5		M	R PDV	34	Prison local	YES	Blank	P	E	9
2019	5		F	NC	68	My hassan	YES	Blank	P	TT	1
2019	5		F	NC	59	Sidi frij	YES	Blank	P	TT	2
2019	5		M	R TTT	45	Nekkata	YES	Blank	P	PDV	9
2019	5		F	NC	45	Dersa 1	YES	Blank	P	G	1
2019	5		M	NC	19	Dar murcia	YES	Blank	P	G	1
2019	5		F	NC	77	Nekkata	YES	Blank	P	G	1
2019	5		F	NC	27	Korrat sbae	YES	Blank	P	G	1
2019	5		M	NC	43	Nekkata	YES	Blank	P	TT	9
2019	5		M	NC	69	Tabola	YES	Blank	N	TT	2
2019	5		M	NC	36	Bab tout	YES	Blank	P	PDV	2
2019	5		M	NC	23	Dersa 3	YES	Blank	P	PDV	2
2019	5		F	NC	26	Dersa 3	YES	Blank	P	G	2
2019	5		M	NC	70	Dar murcia	YES	Blank	P	G	2
2019	5		F	NC	39	Sebt kdim	YES	Blank	P	G	2
2019	5		M	NC	21	Touilaa	YES	Blank	P	PDV	2
2019	5		M	NC	31	Coelma	YES	Blank	N	TT	2
2019	5		F	NC	65	Mellah	YES	Blank	P	E	1
2019	5		M	R TTT	49	Korrat sbae	YES	Blank	P	G	9
2019	5		M	NC	36	My hassan	YES	Blank	P	G	2
2019	5		F	NC	62	Samsa	YES	Blank	P	TT	1
2019	5		M	NC	42	Touilaa	YES	Blank	P	G	1
2019	5		M	NC	49	Touilaa	YES	Blank	P	TT	2
2019	5		M	NC	63	Malaleyine	YES	Blank	P	G	2
2019	5		F	NC	55	My hassan	YES	Pleural	N	TT	1
2019	5		M	NC	58	Bab tout	YES	Blank	P	TT	1
2019	5		M	NC	27	Samsa	YES	Blank	N	TT	1
2019	5		M	NC	79		YES	Blank	N	D	1
2019	5		M	NC	43	Dar murcia	YES	Blank	N	TT	2
2019	5		M	NC	61	Korrat sbae	YES	Blank	P	TT	2
2019	5		M	NC	22	Samsa	YES	Blank	P	G	1
2019	5		M	NC	32	Prison local	YES	Blank	P	TT	9
2019	5		F	NC	66	Boujarrah	YES	Blank	P	G	2
2019	5		M	NC	50	Ouad laou	YES	Blank	P	TT	2
2019	5		M	NC	61	Bab tout	YES	Blank	P	G	2
2019	5		F	NC	68		YES	Blank	P	G	1
2019	5		M	NC	59	Mellah	YES	Blank	P	TT	9
2019	5		F	NC	41		YES	Blank	P	TT	1
2019	5		M	R TTT	33	Touilaa	YES	Blank	P	PDV	9
2019	5		F	NC	19	Mhannech	YES	Blank	P	G	2
2019	5		M	NC	27	Sidi frij	YES	Blank	P	TT	2
2019	5	2019-05-02	M	NC	23	Boujarrah	NO	Pleural	Blank	TT	1
2019	5		M	NC	19	Korrat sbae	NO	Pleural	Blank	TT	1
2019	5		M	NC	26		NO	Pleural	Blank	TT	1
2019	5		M	NC	37	Touilaa	NO	GG	C	TT	1
2019	5		F	NC	7	Ouad laou	NO	GG	Blank	TT	3
2019	5		M	NC	27		NO	GG	Blank	TT	1
2019	5		F	NC	11	Tabola	NO	GG	Blank	TT	1
2019	5		F	NC	80	Coelma	NO	Pleural	Blank	TT	1
2019	5		F	NC	21	Boujarrah	NO	GG	Blank	TT	1
2019	5		M	NC	73	Boujarrah	NO	GASTRO-INTESTINAL	Blank	PDV	1
2019	5		F	NC	19	Samsa	NO	GG	C	TT	2
2019	5		F	NC	15	Korrat sbae	NO	GG	Blank	TT	1
2019	5		F	NC	27	My hassan	NO	GG	Blank	TT	1
2019	5		M	R PDV	38	Dersa 3	NO	GG	Blank	TT	9
2019	5		M	NC	77		NO	Osteo-articulaire	Blank	D	1
2019	5		M	NC	59		NO	Pleural	Blank	TT	1
2019	5		M	NC	68	Sahtreyenne	NO	Pleural	Blank	TT	1
2019	5		F	NC	19	Touilaa	NO	Pleural	Blank	TT	1
2019	5		F	NC	28	Samsa	NO	Peritoneal	Blank	TT	1
2019	5		F	NC	32	Boujarrah	NO	Uro-genital	Blank	TT	1
2019	5		M	NC	29		NO	Pleural	Blank	TT	1
2019	5		F	NC	48	My hassan	NO	GG	Blank	TT	1
2019	5		M	NC	47	Dersa 3	NO	Peritoneal	Blank	PDV	1
2019	5		M	NC	48		NO	Pleural	Blank	TT	1
2019	5		M	NC	30	Touilaa	NO	GG	Blank	TT	1
2019	5		M	NC	20	My hassan	NO	Pericardite	Blank	TT	1
2019	5		M	NC	51	Dersa 3	NO	Osteo-articulaire	Blank	TT	2
2019	5		M	NC	6	Boujarrah	NO	GG	Blank	TT	1
2019	5		M	NC	14	Coelma	NO	GG	Blank	TT	1
2019	5		F	NC	35	Samsa	NO	Peritoneal	Blank	TT	1
2019	5		M	NC	28	Dar murcia	NO	Pleural	Blank	PDV	1
2019	5		M	NC	31	Tabola	NO	Pleural	Blank	TT	1
2019	5		F	NC	21	Nekkata	NO	Pleural	Blank	TT	1
2019	5		M	NC	26	Kassaba	NO	GG	Blank	TT	2
2019	5		M	NC	33		NO	Ascit	Blank	TT	1
2019	5		M	NC	94	Dersa 3	NO	GG	Blank	TT	1
2019	5		M	NC	44		NO	Pleural	Blank	TT	1
2019	5		M	NC	8	Mhannech	NO	GG	C	TT	1
2019	5		F	NC	54	My hassan	NO	GG	Blank	TT	1
2019	5	2019-05-31	M	NC	22	Mellah	NO	GG	Blank	TT	1
2019	5		M	NC	6	Touilaa	NO	GG	Blank	TT	1
2019	6	2019-06-03	F	NC	20	Samsa	YES	Blank	P	G	1
2019	6		M	NC	37	Mellah	YES	Blank	P	PDV	9
2019	6		F	NC	48	AZLA	YES	Blank	P	TT	1
2019	6		M	NC	21	Korrat sbae	YES	Blank	P	TT	1
2019	6		M	NC	32		YES	Blank	P	TT	1
2019	6		M	NC	47	My hassan	YES	Blank	P	G	2
2019	6		M	NC	48	Boujarrah	YES	Blank	P	G	2
2019	6		M	NC	60	Fondaq	YES	Blank	P	TT	1
2019	6		M	NC	59	Cite scolaire	YES	Blank	P	PDV	2
2019	6		M	NC	29	Mhannech	YES	Blank	P	G	9
2019	6		F	NC	69	Beni hassan	YES	Blank	P	G	1
2019	6		M	NC	41	Zinat	YES	Blank	P	G	2
2019	6		M	NC	41	Samsa	YES	Blank	P	TT	1
2019	6		M	NC	26	Dersa 1	YES	Blank	P	TT	2
2019	6		M	R TTT	72	Samsa	YES	Blank	P	E	9
2019	6		M	NC	19		YES	Blank	N	TT	1
2019	6		F	NC	29	Ben karrich	YES	Blank	P	G	1
2019	6		M	NC	27	Mellah	YES	Blank	P	G	1
2019	6		M	NC	74		YES	Blank	P	TT	1
2019	6		M	NC	54	Kassaba	YES	Blank	P	G	2
2019	6		F	NC	54		YES	Blank	N	TT	1
2019	6		M	NC	58		YES	Blank	P	TT	1
2019	6		M	NC	45	Cite scolaire	YES	Blank	P	G	2
2019	6		M	NC	80	Korrat sbae	YES	Blank	P	TT	2
2019	6		M	NC	37	Korrat sbae	YES	Blank	P	G	2
2019	6		M	NC	22	Sebt kdim	YES	Blank	P	G	2
2019	6		M	NC	37	Bab tout	YES	Blank	P	PDV	1
2019	6		M	NC	24	Nekkata	YES	Blank	P	G	1
2019	6		M	NC	20	Beni said	YES	Blank	P	G	2
2019	6		M	NC	30	Dersa 3	YES	Blank	P	G	2
2019	6		M	NC	33	Mhannech	YES	Blank	P	TT	2
2019	6		M	NC	74	Cite scolaire	YES	Other	N	TT	3
2019	6		M	NC	80	Cite scolaire	YES	Blank	P	G	1
2019	6		M	NC	74	My hassan	YES	Blank	P	TT	1
2019	6		M	NC	41	Kassaba	YES	Blank	P	E	2
2019	6		M	NC	26	Cite scolaire	YES	Blank	P	G	1
2019	6		M	NC	21	Coelma	NO	GG	Blank	TT	2
2019	6		M	NC	22	Dar murcia	NO	Pleural	Blank	TT	1
2019	6		F	NC	16	Dar murcia	NO	Pleural	Blank	TT	1
2019	6		F	NC	79	Dersa 3	NO	Pleural	Blank	TT	1
2019	6		F	NC	22	Coelma	NO	Pericardite	Blank	TT	1
2019	6		M	NC	76	Touilaa	NO	Pleural	Blank	TT	1
2019	6		F	NC	28	Touilaa	NO	GG	Blank	TT	1
2019	6		F	NC	40	Beni said	NO	Pleural	Blank	TT	1
2019	6		F	NC	57	My hassan	NO	GG	Blank	TT	1
2019	6		M	NC	29	Dersa 3	NO	Pleural	Blank	TT	1
2019	6		F	NC	42	My hassan	NO	GG	Blank	TT	1
2019	6		M	NC	24	My hassan	NO	Pleural	Blank	TT	1
2019	6		F	NC	6	Mhannech	NO	GG	Blank	TT	1
2019	6		F	NC	16	Touilaa	NO	GG	C	TT	1
2019	6		F	NC	32	Nekkata	NO	GG	Blank	TT	1
2019	6		F	NC	26	Beni hassan	NO	Pleural	Blank	TT	1
2019	6		M	NC	9	AZLA	NO	GG	Blank	TT	2
2019	6		M	NC	30	Samsa	NO	Pleural	Blank	TT	1
2019	6		F	NC	21	Tabola	NO	GG	Blank	TT	1
2019	6		F	NC	32	Bab tout	NO	Peritoneal	Blank	TT	1
2019	6		M	NC	19	Mhannech	NO	Other	Blank	TT	1
2019	6	2019-06-28	M	NC	16		NO	Pericardite	Blank	TT	1
2019	7	2019-07-01	M	NC	27	Malaleyine	YES	Blank	P	G	1
2019	7		M	NC	41	Samsa	YES	Blank	P	G	2
2019	7		M	NC	28	Samsa	YES	Blank	P	G	2
2019	7		M	NC	36	Dersa 3	YES	Blank	P	TT	2
2019	7		M	NC	23	Mhannech	YES	Blank	P	TT	2
2019	7		F	NC	28	Cite scolaire	YES	Blank	P	TT	2
2019	7		M	NC	19	Nekkata	YES	Blank	P	G	1
2019	7		M	NC	57	Mellah	YES	Blank	P	G	2
2019	7		F	NC	38	Bab tout	YES	Blank	P	G	2
2019	7		M	NC	65	Dersa 3	YES	Blank	P	TT	1
2019	7		M	NC	59	Cite scolaire	YES	Blank	P	TT	2
2019	7		M	NC	72	Korrat sbae	YES	Blank	N	D	1
2019	7		M	NC	29	Sidi talha	YES	Blank	P	E	2
2019	7		M	NC	74	Mhannech	YES	Blank	P	PDV	2
2019	7		M	NC	30	Tabola	YES	Blank	P	PDV	9
2019	7		M	NC	26	Malaleyine	YES	Blank	P	G	1
2019	7		F	NC	27	Dersa 1	YES	Blank	P	G	2
2019	7		M	NC	75	Kassaba	YES	Blank	P	TT	2
2019	7		M	NC	38	Seddina	YES	Blank	N	TT	9
2019	7		M	NC	30	Mhannech	YES	Blank	P	TT	2
2019	7		M	NC	27	Samsa	YES	Blank	N	PDV	1
2019	7		M	NC	20	Touilaa	YES	Blank	P	G	1
2019	7		M	NC	23	Fondaq	YES	Blank	P	G	1
2019	7		F	NC	22	Samsa	YES	Blank	P	G	2
2019	7		M	NC	54	Zaitouna	YES	Blank	P	G	2
2019	7		M	NC	62	Dersa 1	YES	Blank	P	G	1
2019	7		M	NC	63		YES	Blank	P	G	1
2019	7		M	NC	43	My hassan	YES	Blank	N	TT	1
2019	7		F	NC	43	Bab tout	YES	Blank	P	G	1
2019	7		M	NC	69		YES	Blank	P	TT	1
2019	7		F	R TTT	54	Mhannech	YES	Blank	N	TT	9
2019	7			R TTT	31	Cite scolaire	YES	Blank	P	G	9
2019	7		M	NC	29		YES	Blank	N	TT	1
2019	7		F	NC	66	Boujarrah	YES	Blank	P	G	1
2019	7		M	NC	20	Coelma	YES	Blank	P	G	1
2019	7		F	NC	61	Sidi talha	YES	Blank	P	G	1
2019	7		M	NC	32	Bab tout	YES	Blank	P	PDV	1
2019	7		M	NC	39	Sidi talha	YES	Blank	P	TT	2
2019	7		F	R TTT	22	Coelma	YES	Blank	P	TT	9
2019	7		M	R PDV	20	Coelma	YES	Blank	P	PDV	9
2019	7		M	NC	26	Dersa 1	YES	Blank	P	G	2
2019	7		F	NC	26	Malaleyine	YES	Blank	P	G	2
2019	7	2019-07-31	F	NC	64	Dersa 1	YES	Blank	N	TT	1
2019	7		F	NC	35	Dersa 3	NO	GG	Blank	TT	9
2019	7		F	NC	47	Mhannech	NO	Other	Blank	TT	1
2019	7		F	NC	31	My hassan	NO	GG	Blank	TT	1
2019	7		M	NC	33	Sidi talha	NO	GG	Blank	TT	1
2019	7		F	NC	22	Kassaba	NO	Peritoneal	Blank	TT	1
2019	7		M	NC	28	Dersa 1	NO	Pleural	Blank	TT	1
2019	7		F	NC	51	Cite scolaire	NO	GG	Blank	TT	1
2019	7		F	NC	40		NO	Pericardite	Blank	TT	1
2019	7		F	NC	63		NO	Pleural	Blank	TT	1
2019	7		F	NC	48	Mellah	NO	GG	C	TT	1
2019	7		M	NC	35	Coelma	NO	Pleural	Blank	TT	1
2019	7		F	NC	49	Sidi frij	NO	GG	Blank	TT	1
2019	7		M	NC	64	Korrat sbae	NO	GG	Blank	TT	1
2019	7		F	NC	38	Coelma	NO	Pleural	Blank	TT	1
2019	7		F	NC	32	Nekkata	NO	Pleural	Blank	TT	1
2019	7		M	NC	21	Dar murcia	NO	GG	Blank	TT	1
2019	7		M	R TTT	48	Sidi frij	NO	Other	Blank	PDV	9
2019	7		F	NC	17	Tabola	NO	Pleural	Blank	TT	1
2019	7		M	NC	17	Ben karrich	NO	Cerebral	Blank	TT	2
2019	7		M	NC	20	Dersa 3	NO	Other	Blank	TT	1
2019	7		M	NC	33	Kassaba	NO	Pleural	Blank	TT	2
2019	7		F	NC	31	Nekkata	NO	Pleural	Blank	TT	1
2019	7		F	NC	37	Kassaba	NO	GG	Blank	TT	1
2019	7		F	NC	19		NO	Pleural	Blank	TT	1
2019	7		F	NC	22	Touilaa	NO	GG	Blank	TT	2
2019	7		M	NC	74	Mellah	NO	Pleural	Blank	TT	1
2019	7		M	NC	69	Samsa	NO	Other	Blank	TT	2
2019	7		M	NC	60	Coelma	NO	Pleural	Blank	TT	1
2019	7		M	NC	25	Sebt kdim	NO	Pleural	Blank	TT	1
2019	7		M	NC	77	Bab tout	NO	Other	Blank	D	2
2019	7		F	NC	36	Cite scolaire	NO	GG	Blank	TT	1
2019	8		M	NC	23		YES	Blank	P	G	1
2019	8		M	NC	34	Bab tout	YES	Blank	N	TT	1
2019	8		M	NC	19	My hassan	YES	Blank	N	TT	1
2019	8		F	NC	64	Beni hassan	YES	Blank	N	TT	1
2019	8		M	NC	26	Nekkata	YES	Blank	P	TT	2
2019	8		M	NC	55	Seddina	YES	Blank	P	D	2
2019	8		M	NC	43	Mellah	YES	Blank	P	G	2
2019	8		F	NC	64	Korrat sbae	YES	Blank	P	TT	2
2019	8		M	NC	53	Dersa 1	YES	Blank	P	G	2
2019	8		M	NC	38	Nekkata	YES	Blank	P	G	1
2019	8		F	NC	80		YES	Blank	N	TT	1
2019	8		M	NC	17	My hassan	YES	Blank	P	TT	1
2019	8		F	NC	64	Touilaa	YES	Blank	P	TT	1
2019	8		F	NC	59	Korrat sbae	YES	Blank	P	D	1
2019	8		M	NC	76	My hassan	YES	Blank	P	G	2
2019	8		M	NC	23	Dar murcia	YES	Blank	N	TT	1
2019	8		M	R TTT	51	Dersa 3	YES	Blank	P	G	9
2019	8		F	NC	53	Mhannech	YES	Pleural	P	G	2
2019	8		M	NC	34	Mhannech	YES	Blank	N	TT	2
2019	8		M	NC	70	Nekkata	YES	Blank	P	G	1
2019	8		M	NC	30	My hassan	YES	Blank	N	TT	2
2019	8		M	NC	31	Ben karrich	YES	Blank	N	TT	2
2019	8		F	NC	49	Mhannech	YES	Blank	Blank	TT	1
2019	8	2019-08-30	M	NC	54	Tabola	YES	Blank	P	G	2
2019	8	2019-08-05	M	NC	14	Malaleyine	NO	GG	Blank	TT	1
2019	8		F	NC	25	Nekkata	NO	Pleural	Blank	TT	1
2019	8		M	NC	61	Boujarrah	NO	GG	C	TT	1
2019	8		F	NC	22	My hassan	NO	GG	Blank	TT	1
2019	8		M	NC	85	AZLA	NO	Pleural	Blank	TT	1
2019	8		M	NC	30	My hassan	NO	GG	Blank	TT	1
2019	8		M	NC	78	My hassan	NO	Peritoneal	Blank	TT	1
2019	8		F	NC	11	Coelma	NO	GG	Blank	TT	3
	8		F	R TTT	33	Samsa	NO	Other	Blank	TT	9
2019	8		F	NC	23	Korrat sbae	NO	Pleural	Blank	TT	1
2019	8		M	NC	42	Fondaq	NO	GG	C	TT	1
2019	8		F	NC	36	Touilaa	NO	GG	Blank	TT	2
2019	8		F	NC	23	Beni said	NO	Peritoneal	Blank	TT	2
2019	8		M	NC	22	Beni hassan	NO	Pleural	Blank	TT	1
2019	8		M	NC	62	Samsa	NO	Pleural	Blank	TT	1
2019	8		F	NC	13	Tabola	NO	Pericardite	Blank	TT	1
2019	8		M	NC	80	Touilaa	NO	Pleural	Blank	TT	1
2019	8		M	NC	25	My hassan	NO	GG	Blank	TT	1
2019	8		M	NC	20	Seddina	NO	Pleural	Blank	TT	1
2019	8		F	NC	22	Korrat sbae	NO	Ascit	Blank	TT	1
2019	8		F	NC	51	Seddina	NO	Pleural	Blank	TT	1
2019	9		M	NC	3	Coelma	YES	Blank	N	TT	1
2019	9		F	NC	23	Sidi talha	YES	Blank	P	TR	2
2019	9		F	NC	65	Bab tout	YES	Blank	P	G	9
2019	9		F	NC	27	Bab tout	YES	Blank	P	TT	1
2019	9		M	NC	36	Korrat sbae	YES	Blank	P	TT	2
2019	9		M	NC	42	Boujarrah	YES	Blank	P	G	1
2019	9		M	NC	81	Boujarrah	YES	Blank	N	D	9
2019	9		M	NC	50	Mellah	YES	Blank	P	G	2
2019	9		M	NC	30	Mellah	YES	Blank	P	TT	2
2019	9		M	R TTT	35	Cite scolaire	YES	Blank	P	G	9
2019	9		F	NC	23	Cite scolaire	YES	Blank	N	TR	2
2019	9		M	NC	43	Sahtreyenne	YES	Blank	P	PDV	2
2019	9		F	NC	33	Samsa	YES	Blank	P	G	2
2019	9		F	NC	57	Ben karrich	YES	Blank	P	G	1
2019	9		M	NC	18		YES	Blank	P	G	1
2019	9		M	NC	23	Bab tout	YES	Blank	P	G	2
2019	9		M	NC	36	Bab tout	YES	Blank	N	TT	1
2019	9		M	NC	72	Kassaba	YES	Blank	P	G	1
2019	9		M	NC	21		YES	Blank	P	TT	1
2019	9		F	NC	39	Ouad laou	YES	Blank	P	G	1
2019	9		M	NC	21	Bab tout	YES	Pleural	P	G	1
2019	9		F	NC	50	Khazzan laou	YES	Blank	P	G	2
2019	9		F	NC	60	Beni hassan	YES	Blank	N	TT	1
2019	9		M	NC	18	Touilaa	YES	Blank	P	G	1
2019	9		M	NC	31	Dar murcia	YES	Blank	P	E	2
2019	9		F	NC	62	Samsa	YES	Blank	P	G	1
2019	9		M	NC	61	Kassaba	YES	Blank	N	TT	2
2019	9		F	NC	49	Malaleyine	YES	Pleural	N	D	1
2019	9		M	NC	32	Sidi frij	YES	Blank	N	G	2
2019	9		M	NC	45	Dersa 1	YES	Blank	P	G	2
2019	9		M	NC	47	Coelma	YES	Blank	P	G	2
2019	9		M	R TTT	38	Dersa 1	YES	Blank	P	PDV	9
2019	9		M	NC	25	Samsa	YES	Blank	P	G	1
2019	9		M	R TTT	37	Khazzan laou	YES	Blank	P	TT	9
2019	9		M	NC	25	Coelma	YES	Blank	P	G	1
2019	9		M	NC	21	Tabola	YES	Blank	N	TT	1
2019	9		M	NC	69	Sidi frij	YES	Blank	P	D	2
2019	9		M	NC	68		YES	Blank	P	TT	1
2019	9		M	NC	21	Dersa 1	YES	Blank	P	PDV	1
2019	9		M	R PDV	41	Boujarrah	YES	Blank	P	PDV	9
2019	9		F	NC	59	Touilaa	YES	Blank	P	G	2
2019	9		F	NC	60	My hassan	YES	Blank	P	G	1
2019	9		M	NC	43	Ouad laou	YES	Blank	P	G	2
2019	9		M	NC	41	Sidi talha	YES	Blank	P	G	2
2019	9		M	R TTT	38	Mhannech	YES	Blank	P	G	9
2019	9		M	NC	34	Sidi talha	YES	Blank	P	TT	2
2019	9		M	NC	37	Bab tout	YES	Blank	P	TR	1
2019	9		M	NC	28	Coelma	YES	Blank	N	TT	2
2019	9		M	R PDV	21	Touilaa	YES	Blank	P	PDV	9
2019	9		M	R PDV	23	Samsa	YES	Blank	P	PDV	9
2019	9		M	NC	44	Zaitouna	YES	Blank	P	G	2
2019	9		M	NC	19	Boujarrah	YES	Blank	P	G	1
2019	9		M	NC	63	Dersa 3	YES	Blank	P	D	2
2019	9		M	R PDV	50	Zaitouna	YES	Blank	P	G	9
2019	9	2019-09-30	F	NC	31	Dersa 3	YES	Blank	P	G	1
2019	9	2019-09-02	M	NC	76	Coelma	NO	Pleural	Blank	TT	1
2019	9		M	NC	19	Coelma	NO	Pleural	Blank	TT	1
2019	9		M	NC	27	Korrat sbae	NO	GG	Blank	TT	1
2019	9		F	NC	25	Nekkata	NO	Pleural	Blank	TT	1
2019	9		M	NC	66	Mhannech	NO	Abces	Blank	TT	2
2019	9		M	NC	54	Touilaa	NO	Pericardite	Blank	TT	1
2019	9		M	NC	17	Dar murcia	NO	Pleural	Blank	TT	1
2019	9		F	R TTT	43	Mellah	NO	Osteo-articulaire	Blank	TT	9
2019	9		M	NC	23	Bab tout	NO	GG	Blank	TT	1
2019	9		M	NC	78		NO	Pleural	Blank	TT	1
2019	9		F	NC	22	Beni hassan	NO	Pleural	Blank	TT	1
2019	9		M	NC	65	Touilaa	NO	Other	Blank	TT	2
2019	9		F	NC	56	Mhannech	NO	Pleural	Blank	TT	1
2019	9		F	NC	27	Boujarrah	NO	Mammaire	Blank	TT	1
2019	9		M	NC	24	Samsa	NO	GG	Blank	TT	1
2019	9		M	NC	19	Dersa 3	NO	Pleural	Blank	TT	1
2019	9		M	NC	41	Tabola	NO	Pleural	Blank	TT	1
2019	9		M	NC	56	Korrat sbae	NO	Pleural	Blank	TT	1
2019	9		F	NC	6	Tabola	NO	GG	Blank	TT	1
2019	9		F	NC	27	My hassan	NO	GG	Blank	TT	1
2019	9		M	NC	18	Coelma	NO	Pleural	Blank	TT	1
2019	9		M	NC	50	My hassan	NO	Pleural	Blank	TT	1
2019	9		M	NC	58	Tabola	NO	Pleural	Blank	TT	1
2019	9		F	NC	59	Mhannech	NO	Osteo-articulaire	Blank	TT	2
2019	9		M	NC	24	My hassan	NO	Pleural	Blank	TT	1
2019	9		M	NC	39	My hassan	NO	GG	Blank	TT	1
2019	9		M	NC	24	Samsa	NO	Pleural	Blank	TT	1
2019	9		F	NC	55	Kassaba	NO	GG	Blank	TT	2
2019	9		M	NC	23	Beni hassan	NO	Peritoneal	Blank	TT	1
2019	9		F	NC	59	Touilaa	NO	Pleural	Blank	D	1
2019	9		F	NC	22	Mhannech	NO	Pleural	Blank	TT	1
2019	9		M	NC	18	Mhannech	NO	Pleural	Blank	ER DIAG	1
2019	9		F	NC	66	Dersa 3	NO	Osteo-articulaire	Blank	TT	3
2019	9		M	NC	9	Kassaba	NO	GG	Blank	TT	1
2019	9		F	NC	59	Bab tout	NO	Pleural	Blank	D	1
2019	9		M	NC	39	Samsa	NO	Ascit	Blank	TT	1
2019	9		F	NC	57	Touilaa	NO	Pleural	Blank	TT	1
2019	9		M	NC	22	Nekkata	NO	Peritoneal	Blank	TT	1
2019	9		F	NC	23	Bab tout	NO	GG	Blank	TT	1
2019	9		F	NC	47	Korrat sbae	NO	Pleural	Blank	TT	1
2019	9		M	NC	19	Dersa 3	NO	Pleural	Blank	TT	1
2019	9		F	NC	34	Dersa 1	NO	GG	Blank	TT	1
2019	9		F	NC	26	Touilaa	NO	Pleural	Blank	TT	1
2019	9		M	NC	12	Coelma	NO	GG	C	TT	1
2019	9		M	NC	72	Beni hassan	NO	Pleural	Blank	TT	1
2019	9		M	NC	19	Samsa	NO	Pleural	Blank	TT	1
2019	9		M	NC	49	Cite scolaire	NO	Pleural	Blank	TT	2
2019	9		M	NC	35	Kassaba	NO	GG	Blank	TT	1
2019	9		M	NC	31	Touilaa	NO	Other	Blank	TT	1
2019	10	2019-10-01	M	NC	18	Mellah	YES	Blank	P	G	2
2019	10		F	NC	21	Kassaba	YES	Blank	P	G	2
2019	10		M	NC	26	Beni hassan	YES	Blank	P	G	9
2019	10		F	NC	41	Seddina	YES	Blank	P	G	2
2019	10		M	NC	28	Samsa	YES	Blank	P	TT	2
2019	10		F	NC	20	Kassaba	YES	Blank	P	TT	1
2019	10		M	NC	3	Dar murcia	YES	Blank	P	TT	1
2019	10		M	NC	27	Beni hassan	YES	Blank	N	TT	1
2019	10		F	NC	70	My hassan	YES	Blank	P	D	1
2019	10		F	NC	54	Cite scolaire	YES	Blank	P	G	1
2019	10		M	NC	21	Cite scolaire	YES	Blank	P	G	2
2019	10		M	NC	54	Cite scolaire	YES	Blank	P	G	2
2019	10		M	NC	51	Cite scolaire	YES	Blank	P	G	2
2019	10		M	NC	36	Samsa	YES	Blank	P	G	2
2019	10		M	NC	19	Boujarrah	YES	Blank	P	G	1
2019	10		F	NC	23	Sidi talha	YES	Blank	N	TT	1
2019	10		M	NC	27	Sidi talha	YES	Blank	P	G	2
2019	10		M	NC	29	Coelma	YES	Blank	P	G	1
2019	10		M	NC	39	Samsa	YES	Blank	P	G	2
2019	10		M	NC	26	Dar murcia	YES	Blank	P	G	1
2019	10		M	NC	28	Prison local	YES	Blank	P	TT	2
2019	10		M	NC	28	Prison local	YES	Blank	P	PDV	2
2019	10		F	NC	36	Nekkata	YES	Blank	P	TT	1
2019	10		F	NC	59	Kassaba	YES	Blank	P	G	2
2019	10		M	R PDV	48	Sidi frij	YES	Blank	P	PDV	9
2019	10			NC	52	My hassan	YES	Blank	P	D	1
2019	10		M	NC	25	Zaitouna	YES	Blank	N	D	1
2019	10		M	NC	54	Cite scolaire	YES	Blank	P	G	2
2019	10		F	NC	27	Korrat sbae	YES	Blank	N	TT	2
2019	10		M	NC	27	Samsa	YES	Blank	P	G	1
2019	10		M	NC	39	Samsa	YES	Blank	P	PDV	1
2019	10		F	NC	16	Sahtreyenne	YES	Blank	N	TT	1
2019	10		M	NC	70	My hassan	YES	Blank	P	G	1
2019	10		F	NC	24		YES	Blank	P	G	1
2019	10		M	NC	45	Prison local	YES	Blank	P	TT	2
2019	10		M	R PDV	31	Boujarrah	YES	Blank	P	G	9
2019	10		M	R PDV	29	Sidi talha	YES	Blank	P	G	9
2019	10		M	NC	48	Dersa 3	YES	Blank	P		2
2019	10		M	NC	51	Boujarrah	YES	Blank	P	G	2
2019	10		F	R TTT	74	Cite scolaire	YES	Blank	P	PDV	9
2019	10		M	NC	43	Korrat sbae	YES	Blank	N	TT	1
2019	10		M	NC	44	Jbel lhbib	YES	Blank	P	TT	2
2019	10		M	NC	30	Dersa 3	YES	Blank	P	PDV	2
2019	10		F	NC	27	My hassan	YES	Blank	P	G	2
2019	10		F	NC	26	Kassaba	NO	Mammaire	Blank	TT	9
2019	10		F	NC	46	Tabola	NO	Peritoneal	Blank	TT	2
2019	10		F	NC	43	Boujarrah	NO	Other	Blank	TT	1
2019	10		F	NC	20	Dar murcia	NO	Pleural	Blank	TT	1
2019	10		F	NC	26	Beni hassan	NO	Pleural	Blank	TT	1
2019	10		F	R TTT	28	Sidi talha	NO	GG	Blank	TT	9
2019	10		M	NC	50	Cite scolaire	NO	Pleural	Blank	D	1
2019	10		F	NC	36	Tabola	NO	GG	C	TT	2
2019	10		F	NC	61	Malaleyine	NO	Pleural	Blank	PDV	1
2019	10		M	NC	44	Korrat sbae	NO	Pleural	Blank	TT	1
2019	10		F	NC	41	AZLA	NO	Mammaire	Blank	TT	1
2019	10		F	NC	35	Ben karrich	NO	GG	Blank	TT	1
2019	10		F	NC	36	Touilaa	NO	GG	Blank	TT	1
2019	10		F	NC	32	Zaitouna	NO	Peritoneal	Blank	TT	1
2019	10		M	NC	16	Sidi talha	NO	Pleural	Blank	TT	1
2019	10		M	NC	25	Mhannech	NO	Pleural	Blank	TT	1
2019	10		M	NC	24	Boujarrah	NO	GG	Blank	TT	1
2019	10		M	NC	13	Sidi talha	NO	Pleural	Blank	TT	1
2019	10		F	NC	53	Bab tout	NO	GG	C	TT	1
2019	10		F	NC	70	Cite scolaire	NO	Pleural	Blank	TT	1
2019	10		M	NC	37	Touilaa	NO	GG	Blank	PDV	1
2019	10		F	NC	75	Dersa 3	NO	Pleural	Blank	G	1
2019	10		M	NC	21	Sidi talha	NO	Pleural	Blank	PDV	2
2019	10		F	R PDV	25	Samsa	NO	Peritoneal	Blank	E	1
2019	10		F	NC	11	Touilaa	NO	GG	Blank	TT	1
2019	10		F	NC	36	Bab tout	NO	Pleural	Blank	TT	1
2019	10		M	NC	31	Bab tout	NO	Peritoneal	Blank	TT	1
2019	10		M	NC	44	Touilaa	NO	Other	Blank	TT	2
2019	10		M	NC	4	My hassan	NO	GG	Blank	TT	2
2019	10		F	NC	17	Samsa	NO	Pleural	Blank	TT	1
2019	10	2019-10-31	M	NC	53	AZLA	NO	Osteo-articulaire	Blank	TT	1
2019	11		M	NC	28	Dersa 3	YES	Blank	P	G	1
2019	11		M	NC	22	Sebt kdim	YES	Blank	P	TT	2
2019	11		M	NC	50	Korrat sbae	YES	Blank	P	G	2
2019	11		M	NC	42	Korrat sbae	YES	Blank	P	G	2
2019	11		M	NC	30	Touilaa	YES	Blank	P	PDV	1
2019	11		M	NC	72		YES	Blank	P	E	1
2019	11		M	NC	33	Nekkata	YES	Blank	P	G	2
2019	11		M	R TTT	28	Mellah	YES	Blank	P	G	9
2019	11		F	NC	41	Cite scolaire	YES	Blank	P	G	2
2019	11		M	NC	66	Mhannech	YES	Blank	P	G	2
2019	11		M	NC	30	AZLA	YES	Blank	P	TT	1
2019	11		M	R PDV	46	Tabola	YES	Blank	P	G	9
2019	11		M	NC	29	Nekkata	YES	Blank	P	G	1
2019	11		M	NC	17	Nekkata	YES	Blank	P	G	2
2019	11		M	R TTT	49	Touilaa	YES	Blank	P	G	9
2019	11		M	NC	61	My hassan	YES	Blank	P	G	2
2019	11		F	NC	31	Sidi frij	YES	Blank	P	G	2
2019	11		M	NC	33	Nekkata	YES	Blank	P	TT	1
2019	11		F	NC	25	My hassan	YES	Blank	P	G	1
2019	11		M	NC	47	Sidi talha	YES	Blank	P	G	2
2019	11		M	NC	34	Mellah	YES	Blank	P	G	2
2019	11		F	NC	34	Boujarrah	YES	Blank	P	G	1
2019	11		M	NC	26	Tabola	YES	Blank	P	G	2
2019	11		M	NC	80	My hassan	YES	Cerebral	P	E	3
2019	11		F	NC	46	My hassan	YES	Blank	P	G	1
2019	11		F	NC	23	Mhannech	YES	Blank	P	G	1
2019	11		M	NC	57	SDF	YES	Blank	P	PDV	2
2019	11		M	NC	64	Touilaa	YES	Blank	P	G	2
2019	11	2019-11-01	F	NC	27	Touilaa	NO	GG	Blank	TT	1
2019	11		M	NC	80	Cite scolaire	NO	Pericardite	Blank	TT	1
2019	11		M	NC	28	Samsa	NO	Pleural	Blank	TT	1
2019	11		F	NC	65	Kassaba	NO	Osteo-articulaire	Blank	TT	3
2019	11		F	NC	29	AZLA	NO	Ascit	Blank	TT	1
2019	11		M	NC	26	Cite scolaire	NO	Pleural	Blank	TT	1
2019	11		M	NC	44	Nekkata	NO	Pleural	Blank	TT	1
2019	11		M	NC	38	Bab tout	NO	Pleural	Blank	PDV	9
2019	11		F	NC	26		NO	Pleural	Blank	TT	1
2019	11		F	NC	35	Korrat sbae	NO	Peritoneal	Blank	TT	1
2019	11		F	NC	26	Mhannech	NO	GG	Blank	TT	1
2019	11		M	NC	21	Coelma	NO	GG	Blank	TT	2
2019	11		F	NC	6	Sidi frij	NO	GG	Blank	TT	1
2019	11		M	NC	35		NO	Peritoneal	Blank	TT	1
2019	11		M	NC	26	Sahtreyenne	NO	GG	Blank	TT	1
2019	11		F	NC	12	My hassan	NO	GG	Blank	TT	1
2019	11		F	NC	63	Cite scolaire	NO	Pleural	Blank	TT	1
2019	11		M	NC	32	Kassaba	NO	Pleural	Blank	TT	1
2019	11		F	NC	58	Bab tout	NO	Pleural	Blank	TT	1
2019	11		F	NC	54	Cite scolaire	NO	Pleural	Blank	D	1
2019	11		F	NC	42	Dersa 3	NO	Mammaire	Blank	TT	1
2019	11		M	NC	71	Korrat sbae	NO	Pleural	Blank	D	1
2019	11		F	NC	32	Beni said	NO	Pleural	C	TT	1
2019	11		M	NC	25	AZLA	NO	Pleural	Blank	TT	1
2019	11		F	NC	22	Dersa 3	NO	GG	Blank	TT	1
2019	11		M	NC	35	Beni hassan	NO	Pleural	Blank	TT	1
2019	11		F	NC	43	My hassan	NO	Mammaire	Blank	TT	1
2019	11		F	NC	36	Touilaa	NO	Pericardite	Blank	TT	1
2019	11		F	NC	21	Coelma	NO	GG	Blank	TT	1
2019	11		F	NC	24	AZLA	NO	GG	Blank	TT	1
2019	11		M	NC	41	Boujarrah	NO	Pleural	Blank	PDV	1
2019	11		F	NC	44	Korrat sbae	NO	GG	Blank	TT	1
2019	11	2019-11-29	F	NC	76	Coelma	NO	Pleural	Blank	TT	1
2019	12		F	NC	2	Mhannech	YES	Blank	N	TT	1
2019	12		M	R PDV	43	Korrat sbae	YES	Blank	N	PDV	9
2019	12		M	NC	41	Kassaba	YES	Blank	P	G	2
2019	12		M	NC	50	Beni hassan	YES	Blank	P	G	1
2019	12		F	NC	23	Boujarrah	YES	Blank	P	G	2
2019	12		M	R TTT	38	Samsa	YES	Blank	P	G	9
2019	12		M	NC	52	Zaitouna	YES	Blank	P	G	2
2019	12		M	NC	21	My hassan	YES	Blank	P	G	1
2019	12		M	NC	29	Fondaq	YES	Blank	P	G	1
2019	12		M	NC	44	Coelma	YES	Blank	P	G	2
2019	12		F	NC	27	Mellah	YES	Blank	P	G	2
2019	12		M	NC	75	Samsa	YES	Blank	N	TT	9
2019	12		M	NC	36	Zaitouna	YES	Blank	P	G	2
2019	12		M	NC	64	Korrat sbae	YES	Blank	P	G	2
2019	12		M	NC	30	Prison local	YES	Blank	P	TT	1
2019	12		M	NC	20	Prison local	YES	Blank	P	TT	1
2019	12		M	NC	21	Dersa 3	YES	Blank	P	G	1
2019	12		M	NC	31	Ben karrich	YES	Blank	P	G	2
2019	12		F	NC	57	Tabola	YES	Blank	N	TT	2
2019	12		M	NC	31	Korrat sbae	YES	Blank	P	G	1
2019	12		M	NC	62	Dersa 1	YES	Blank	P	TT	2
2019	12		M	NC	77	Cite scolaire	YES	Blank	P	G	2
2019	12		M	NC	55	Korrat sbae	YES	Blank	P	TT	1
2019	12		M	NC	22	Bab tout	YES	Blank	N	TT	2
2019	12		M	NC	36	Dersa 3	YES	Blank	P	G	2
2019	12		M	NC	32	Kassaba	YES	Blank	P	G	1
2019	12		M	NC	41	Samsa	YES	Blank	P	G	2
2019	12		M	NC	60	Nekkata	YES	Blank	P	G	2
2019	12		M	NC	28	Dersa 1	YES	Blank	P	G	1
2019	12		M	NC	59	Prison local	YES	Blank	P	TT	2
2019	12		M	NC	68	Cite scolaire	YES	Blank	P	TT	9
2019	12		F	NC	16	Kassaba	YES	Blank	P	TT	2
2019	12		M	NC	24	Bab tout	YES	Blank	N	TT	1
2019	12		M	NC	24	Prison local	YES	Blank	P	TT	2
2019	12		M	R PDV	62	Prison local	YES	Blank	N	PDV	9
2019	12		F	NC	56	Coelma	YES	Blank	N	TT	1
2019	12		M	NC	23	My hassan	YES	Blank	P	TT	2
2019	12	2019-12-31	M	NC	56	AZLA	YES	Blank	P	G	2
2019	12	2019-12-02	M	NC	22	Coelma	NO	Pleural	Blank	TT	1
2019	12		M	NC	27	Dersa 1	NO	Pleural	Blank	TT	1
2019	12		F	NC	26	Bab tout	NO	GG	Blank	TT	1
2019	12		M	NC	17	Zaitouna	NO	Pleural	Blank	TT	1
2019	12		F	NC	50	Mellah	NO	Cerebral	Blank	PDV	3
2019	12		M	NC	60	Cite scolaire	NO	Pleural	Blank	TT	1
2019	12		M	NC	34	Touilaa	NO	Pleural	Blank	TT	1
2019	12		F	NC	65	Mhannech	NO	Pleural	Blank	TT	1
2019	12		F	NC	38	Malaleyine	NO	Mammaire	Blank	TT	1
2019	12		F	NC	36	Dersa 3	NO	Peritoneal	Blank	TT	1
2019	12		M	NC	22	Beni harchen	NO	Other	Blank	TT	1
2019	12		F	NC	36	Touilaa	NO	GG	Blank	TT	2
2019	12		F	NC	19	Tabola	NO	Pleural	Blank	TT	1
2019	12		M	NC	25	Mhannech	NO	GG	Blank	TT	1
2019	12		F	NC	57	Boujarrah	NO	Osteo-articulaire	Blank	TR	3
2019	12		M	NC	52	Korrat sbae	NO	Pleural	Blank	TT	1
2019	12		F	NC	22	Sidi frij	NO	GG	Blank	TT	2
2019	12		M	NC	40	Touilaa	NO	Pleural	Blank	TT	1
2019	12		M	NC	59	Cite scolaire	NO	Pericardite	Blank	TT	1
2019	12		M	NC	27	My hassan	NO	Osteo-articulaire	Blank	TT	2
2019	12		M	NC	30	Dersa 3	NO	Pleural	Blank	TT	1
2019	12		F	NC	32	My hassan	NO	Mammaire	Blank	TT	1
2019	12		F	NC	27	Samsa	NO	Mammaire	Blank	TT	1
2019	12		F	NC	71	Dersa 1	NO	Pericardite	Blank	TT	1
2019	12		F	R TTT	17	Touilaa	NO	GG	Blank	TT	9
2019	12		M	NC	31	AZLA	NO	GG	Blank	TT	1
2019	12		F	NC	15	Dersa 3	NO	GG	Blank	TT	1
2019	12		F	NC	27	Touilaa	NO	Pleural	Blank	TT	1
2019	12		M	NC	55	My hassan	NO	GG	Blank	TT	1
2019	12		M	NC	8	Samsa	NO	GG	Blank	TT	1
2019	12		M	NC	18	Sidi frij	NO	Pleural	Blank	TT	2
2019	12		M	NC	38	Kassaba	NO	GG	Blank	TT	2
2019	12		M	R TTT	52	Boujarrah	NO	Pleural	Blank	TT	9
2019	12		F	NC	59	My hassan	NO	GG	Blank	TT	1
2019	12		F	NC	13	Boujarrah	NO	GG	Blank	TT	1
2019	12		F	NC	23	Zaitouna	NO	Peritoneal	Blank	TT	2
2019	12		M	NC	69	Mhannech	NO	Pleural	Blank	TT	1
2019	12		F	NC	75	Dersa 3	NO	Mammaire	Blank	TT	1
2020	13	2020-01-02	M	NC	24	Kassaba	YES	Blank	P	G	2
2020	13		M	NC	77	Coelma	YES	Blank	P	G	1
2020	13		M	NC	25	Touilaa	YES	Blank	P	G	1
2020	13		M	NC	31	Mhannech	YES	Blank	P	G	2
2020	13		M	NC	95	My hassan	YES	Blank	P	G	1
2020	13		M	NC	49	Korrat sbae	YES	Blank	P	G	1
2020	13		M	NC	33	Coelma	YES	Blank	P	G	1
2020	13		F	NC	4	Dersa 3	YES	Blank	N	TT	1
2020	13		M	R TTT	38	Dersa 1	YES	Blank	P	G	9
2020	13		M	NC	15	My hassan	YES	Blank	P	G	2
2020	13		M	NC	59	Nekkata	YES	Blank	P	D	2
2020	13		F	NC	18	Ouad laou	YES	Blank	P	G	1
2020	13		M	NC	60	Boujarrah	YES	Blank	P	G	1
2020	13		M	NC	29	Touilaa	YES	Blank	P	PDV	1
2020	13		M	NC	50	Mhannech	YES	Blank	P	G	2
2020	13		F	NC	18	My hassan	YES	Blank	P	G	1
2020	13		M	NC	53	Mellah	YES	Blank	P		1
2020	13		M	NC	35	Touilaa	YES	Blank	N	PDV	1
2020	13		M	NC	22	Boujarrah	YES	Blank	P	G	1
2020	13		M	NC	28	Touilaa	YES	Blank	P	G	2
2020	13		M	NC	61	Samsa	YES	Blank	P	G	1
2020	13		F	NC	58	Dersa 3	YES	Blank	P	G	1
2020	13		F	NC	62	Sidi talha	YES	Blank	P	G	9
2020	13		M	NC	46	Bab tout	YES	Blank	P	G	1
2020	13		F	R TTT	30	Samsa	YES	Blank	P	G	9
2020	13		M	NC	55	Dersa 2	YES	Blank	P	G	1
2020	13		M	NC	77	Touilaa	YES	Blank	P	G	1
2020	13		F	NC	30	Cite scolaire	YES	Blank	P	G	9
2020	13		M	NC	30	Ben karrich	YES	Blank	P	G	1
2020	13		F	NC	45	Touilaa	YES	Blank	P	TT	1
2020	13		M	NC	87	Bab tout	YES	Blank	P	G	2
2020	13		M	NC	45	Cite scolaire	YES	Blank	P	TT	2
2020	13		M	NC	79	Kassaba	YES	Blank	N	TT	2
2020	13		M	NC	18	Boujarrah	YES	Blank	P	G	2
2020	13		M	NC	11	Dersa 3	YES	Blank	N	TT	1
2020	13		F	NC	52	Mhannech	NO	Other	Blank	TT	1
2020	13		F	NC	30	Samsa	NO	Pleural	Blank	TT	1
2020	13		F	NC	83	My hassan	NO	Pleural	Blank	TR	1
2020	13		M	NC	20	Ben karrich	NO	Peritoneal	Blank	TT	1
2020	13		F	NC	24	AZLA	NO	Peritoneal	Blank	TT	1
2020	13		M	NC	66	Mhannech	NO	Pleural	Blank	TT	1
2020	13		F	NC	21	Touilaa	NO	Pleural	Blank	TT	1
2020	13		M	NC	29	Bab tout	NO	Pericardite	Blank	TT	1
2020	13		F	NC	53	Kassaba	NO	Mammaire	Blank	TT	1
2020	13		M	NC	18	My hassan	NO	Pleural	Blank	TT	1
2020	13		F	NC	62	Korrat sbae	NO	GG	Blank	TT	1
2020	13		F	NC	16	Zaitouna	NO	GG	Blank	TT	1
2020	13		F	NC	42	Mhannech	NO	Other	Blank	TT	1
2020	13		M	NC	38	Bab tout	NO	Pleural	Blank	TT	9
2020	13		M	NC	47	Sidi frij	NO	GG	C	TT	1
2020	13		F	NC	27	Samsa	NO	Other	Blank	TT	2
2020	13		F	NC	33	Cite scolaire	NO	GG	Blank	TT	2
2020	13		M	NC	48	AZLA	NO	GG	Blank	TT	1
2020	13		F	NC	44	My hassan	NO	Pleural	Blank	TT	1
2020	13		F	NC	33	Dersa 1	NO	GG	C	TT	1
2020	13		F	NC	35	My hassan	NO	Peritoneal	Blank	TT	2
2020	13		M	NC	39	My hassan	NO	GG	Blank	TT	2
2020	13	2020-01-31	M	NC	25	My hassan	NO	GG	C	TT	1
2020	14	2020-02-03	M	NC	54	Touilaa	YES	Blank	P	G	1
2020	14		M	NC	28	Boujarrah	YES	Blank	P	TT	1
2020	14		M	NC	66	Boujarrah	YES	Blank	P	TR	2
2020	14		F	NC	26	Kassaba	YES	Blank	N	TT	1
2020	14		M	NC	30	Prison local	YES	Blank	P	G	1
2020	14		M	NC	63	My hassan	YES	Blank	N	TT	2
2020	14		F	R TTT	28	Korrat sbae	YES	Blank	P	G	9
2020	14		M	R ECH	72	Samsa	YES	Blank	P	E	9
2020	14		M	NC	32	Prison local	YES	Blank	P	E	2
2020	14		M	NC	30	Prison local	YES	Blank	P	PDV	1
2020	14		M	NC	72	Cite scolaire	YES	Blank	P	TR	9
2020	14		M	NC	11	AZLA	YES	Blank	N	TT	1
2020	14		M	NC	30	Zaitouna	YES	Blank	P	G	1
2020	14		M	NC	70	Touilaa	YES	Blank	P	TT	1
2020	14		M	NC	76	Dersa 3	YES	Blank	P	G	1
2020	14		M	NC	49	Mhannech	YES	Blank	P	G	1
2020	14		M	R PDV	38	Beni hassan	YES	Blank	P	TT	9
2020	14		F	NC	58	Dersa 3	YES	Blank	P	G	1
2020	14		F	NC	68	Bab tout	YES	Blank	N	TT	2
2020	14		F	NC	49	Dersa 3	YES	Blank	P	TT	2
2020	14		F	NC	15	Dersa 3	YES	Blank	N	TT	1
2020	14		M	R PDV	45	Fondaq	YES	Blank	N	TT	9
2020	14		M	NC	58	Korrat sbae	YES	Blank	P	G	1
2020	14		F	NC	27	Boujarrah	YES	Blank	N	TT	1
2020	14		M	NC	45	Mhannech	YES	Blank	P	D	1
2020	14		F	NC	60	Ben karrich	YES	Blank	P	G	1
2020	14		M	NC	56	Mhannech	YES	Blank	P	G	1
2020	14		M	R PDV	35	Dersa 3	YES	Blank	P	TT	9
2020	14		M	NC	63	Tabola	YES	Blank	P	TR	2
2020	14		M	R PDV	22	My hassan	YES	Blank	P	G	9
2020	14		M	NC	63	Bab tout	YES	Blank	N	PDV	2
2020	14		F	NC	39	Dar murcia	YES	Blank	P	G	1
2020	14		M	NC	19	Cite scolaire	YES	Blank	P	G	1
2020	14		M	NC	52	Sidi talha	YES	Blank	P	TR	2
2020	14		F	NC	78		YES	Blank	P	G	1
2020	14		M	NC	28	Samsa	YES	Blank	P	G	1
2020	14		M	NC	31	Bab tout	YES	Blank	P	G	1
2020	14		M	NC	61	Sidi frij	YES	Blank	P	TT	1
2020	14		F	NC	32	Boujarrah	NO	Pleural	Blank	TT	1
2020	14		M	NC	12	Touilaa	NO	GG	Blank	TT	1
2020	14		M	NC	35	Dersa 3	NO	Pleural	Blank	TT	1
2020	14		M	NC	26	Ouad laou	NO	GG	Blank	TT	1
2020	14		F	NC	28	Nekkata	NO	Peritoneal	Blank	TT	1
2020	14		M	NC	17	Nekkata	NO	GG	Blank	TT	1
2020	14		M	NC	35	Coelma	NO	Uro-genital	Blank	TT	1
2020	14		F	NC	20	Dersa 3	NO	GG	Blank	TT	1
2020	14		M	NC	74	Korrat sbae	NO	Pleural	Blank	TT	1
2020	14		M	NC	38	Korrat sbae	NO	Other	Blank	TT	1
2020	14		F	NC	38	Malaleyine	NO	Pleural	Blank	TT	1
2020	14		F	NC	48	Dersa 1	NO	Cerebral	Blank	TT	2
2020	14		M	NC	49	Ouad laou	NO	GG	Blank	TT	1
2020	14		F	R TTT	36	Malaleyine	NO	Pleural	Blank	TT	9
2020	14		M	NC	71	Cite scolaire	NO	Peritoneal	Blank	TT	1
2020	14		M	NC	25	Ben karrich	NO	Pleural	Blank	TT	1
2020	14		F	NC	37	Dersa 3	NO	GG	Blank	TT	1
2020	14		M	NC	39	Nekkata	NO	Pleural	Blank	TT	1
2020	14		F	NC	21	My hassan	NO	GG	Blank	TT	1
2020	14		F	R TTT	28	Sidi talha	NO	Pleural	Blank	TT	9
2020	14		F	NC	61	Sidi talha	NO	Osteo-articulaire	Blank	TT	2
2020	14		M	NC	40	Touilaa	NO	GG	Blank	TT	1
2020	14		M	NC	30	Dar murcia	NO	Pleural	Blank	TT	1
2020	14		M	NC	75	Dersa 3	NO	Pleural	Blank	TR	1
2020	14		F	NC	54	Dar murcia	NO	Peritoneal	Blank	TT	1
2020	14		M	NC	31	Mhannech	NO	Pleural	Blank	TT	1
2020	14		F	NC	17	Mellah	NO	GG	Blank	TT	1
2020	14		F	NC	32	Boujarrah	NO	Pleural	Blank	TT	1
2020	14		F	NC	79	Touilaa	NO	Osteo-articulaire	Blank	TT	1
2020	14	2020-02-28	F	NC	59	Touilaa	NO	Pleural	Blank	TR	1
2020	15	2020-03-02	F	R PDV	87	My hassan	YES	Blank	P	D	9
2020	15		M	NC	56	Mellah	YES	Blank	P	E	2
2020	15		M	NC	30	Prison local	YES	Blank	P	TT	2
2020	15		F	NC	23	Boujarrah	YES	Blank	P	TT	1
2020	15		M	NC	26	My hassan	YES	Blank	P	TT	2
2020	15		M	NC	49	Malaleyine	YES	Blank	P	G	1
2020	15		M	NC	17	Dersa 1	YES	Blank	P	G	2
2020	15		M	NC	56	Cite scolaire	YES	Blank	N	TT	2
2020	15		M	R TTT	52	Touilaa	YES	Blank	P	G	9
2020	15		M	NC	43	Nekkata	YES	Blank	P	G	2
2020	15		M	NC	79	Touilaa	YES	Blank	N	TT	1
2020	15		F	NC	19		YES	Blank	N	TT	1
2020	15		M	NC	60	Dersa 1	YES	Blank	P	PDV	1
2020	15		M	NC	30	Kassaba	YES	Blank	P	TT	1
2020	15		F	NC	13	Khazzan laou	YES	Blank	P	G	1
2020	15		M	NC	18	Mellah	YES	Blank	P	G	2
2020	15		M	NC	60	Mellah	YES	Blank	P	G	1
2020	15		F	NC	60	Dar murcia	YES	Blank	P	G	1
2020	15		M	NC	31	Boujarrah	YES	Blank	P	TT	1
2020	15		M	NC	57	Mhannech	YES	Blank	P	G	2
2020	15		M	NC	51	Mellah	YES	Blank	P	G	1
2020	15		M	R TTT	34	Samsa	YES	Blank	N	TT	9
2020	15		M	NC	54	Coelma	YES	Blank	P	TT	2
2020	15		M	NC	84	Dersa 3	YES	Blank	N	TT	2
2020	15		M	NC	47	Korrat sbae	YES	Blank	P	TT	2
2020	15		M	NC	83	Dar murcia	YES	Blank	P	G	1
2020	15		M	NC	75	Nekkata	YES	Blank	N	TT	1
2020	15		M	NC	30	Ouad laou	YES	Blank	P	TT	1
2020	15		M	NC	61	Mellah	YES	Blank	N	TT	1
2020	15		F	NC	68	Dersa 3	YES	Blank	P	TT	1
2020	15		M	NC	71	Dar murcia	YES	Blank	N	TT	2
2020	15		M	NC	70	Mhannech	YES	Blank	P	G	1
2020	15		F	NC	32	My hassan	YES	GG	Blank	TT	1
2020	15		M	NC	56	Mhannech	YES	Blank	N	TT	1
2020	15		F	NC	28	Dersa 1	YES	Blank	P	TT	1
2020	15		M	NC	37	Sidi talha	YES	Blank	P	TT	2
2020	15		M	NC	29	Dersa 1	YES	Blank	P	TT	2
2020	15		M	NC	28	Mhannech	YES	Blank	P	TT	1
2020	15	2020-03-31	M	NC	37	Dar murcia	YES	Blank	P	TT	1
2020	15		F	NC	26	My hassan	NO	Peritoneal	Blank	TR	1
2020	15		M	R PDV	47	Sidi talha	NO	Pleural	Blank	TT	9
2020	15		M	NC	26	Boujarrah	NO	Pleural	Blank	TT	1
2020	15		F	NC	20	Coelma	NO	GG	Blank	TT	1
2020	15		M	NC	37	Kassaba	NO	GG	C	E	1
2020	15		M	NC	33	Nekkata	NO	GG	Blank	TT	1
2020	15		F	NC	26	Ben karrich	NO	Pleural	Blank	TT	1
2020	15		F	NC	33	Nekkata	NO	Uro-genital	Blank	TT	1
2020	15		F	NC	52	Touilaa	NO	Other	Blank	TT	1
2020	15		M	NC	40	Cite scolaire	NO	Pleural	Blank	TT	1
2020	15		F	NC	38	Cite scolaire	NO	GG	Blank	TT	1
2020	15		M	NC	23	Ben karrich	NO	Pleural	Blank	TT	1
2020	15		M	NC	34	Boujarrah	NO	GG	Blank	TT	1
2020	15		M	NC	36	Dersa 1	NO	Pleural	Blank	TT	1
2020	15		F	NC	30	Dersa 1	NO	GG	Blank	TT	1
2020	15		F	NC	45	My hassan	NO	GG	Blank	TT	1
2020	15		M	NC	56	Cite scolaire	NO	Pleural	Blank	D	1
2020	15		M	NC	16	Dersa 1	NO	Pleural	Blank	TT	1
2020	15		M	NC	58	Cite scolaire	NO	GG	Blank	TT	1
2020	15		F	NC	18	Nekkata	NO	GG	Blank	TT	1
2020	15		M	NC	24	My hassan	NO	GG	Blank	TT	1
2020	15		F	NC	30	Dersa 3	NO	Peritoneal	Blank	TT	1
2020	15		F	NC	18	Samsa	NO	GG	Blank	TT	2
2020	15		M	NC	36	Korrat sbae	NO	Pleural	Blank	TT	1
2020	15		F	NC	58	Bab tout	NO	Pleural	Blank	ER DIAG	1
2020	15		M	NC	75	Nekkata	NO	Pleural	Blank	TT	1
2020	15		F	NC	27	Touilaa	NO	Pleural	Blank	TT	1
2020	15		M	R TTT	20	Dar murcia	NO	GG	Blank	TT	9
2020	15		M	NC	37	AZLA	NO	Pleural	Blank	TT	1
2020	15		M	NC	30	Tabola	NO	Pleural	Blank	TT	1
2020	15		M	NC	45	My hassan	NO	Pleural	Blank	TT	9
2020	16		M	NC	24	Kassaba	YES	Blank	N	TT	1
2020	16		M	NC	41	Ouad laou	YES	Blank	P	TT	2
2020	16		M	NC	29	Samsa	YES	Blank	N	TT	2
2020	16		M	NC	34	Samsa	YES	Blank	P	TR	1
2020	16		F	NC	16	Touilaa	YES	Blank	P	G	9
2020	16		M	NC	64	My hassan	YES	Blank	P	G	2
2020	16		F	NC	71	Mhannech	YES	Blank	P	TT	1
2020	16		M	R TTT	39	Tabola	YES	Blank	P	G	9
2020	16		M	NC	30	Dersa 3	YES	Blank	P	PDV	2
2020	16		F	NC	18	Dersa 1	YES	Blank	P	G	1
2020	16		M	NC	67	Sidi talha	YES	Blank	N	TT	2
2020	16		M	NC	21	Samsa	YES	Blank	P	TT	1
2020	16		F	NC	22	Ben karrich	YES	Blank	N	TT	1
2020	16		F	NC	27	Dersa 1	YES	Blank	P	G	2
2020	16		M	NC	32	Dar murcia	YES	Blank	P	G	1
2020	16		M	NC	26	Cite scolaire	YES	Blank	P	G	2
2020	16		M	NC	23	Tabola	YES	Blank	P	G	1
2020	16		F	NC	25	Cite scolaire	YES	Blank	P	G	2
2020	16		M	NC	41	Cite scolaire	YES	Blank	P	TT	1
2020	16		M	NC	61	Tabola	YES	Blank	N	TT	1
2020	16	2020-04-28	F	NC	32	AZLA	YES	Blank	P	G	1
2020	16	2020-04-01	F	NC	36	My hassan	NO	Peritoneal	Blank	TR	1
2020	16		M	NC	17	My hassan	NO	Pleural	Blank	TT	1
2020	16		M	NC	63	Sidi frij	NO	Pleural	Blank	D	1
2020	16		F	NC	30	Boujarrah	NO	GG	Blank	TT	1
2020	16		F	NC	25	Boujarrah	NO	Peritoneal	Blank	TT	1
2020	16		F	NC	43	Dersa 3	NO	Pleural	Blank	TT	1
2020	16		F	NC	23	Cite scolaire	NO	GG	Blank	TT	1
2020	16		M	NC	13	Mellah	NO	GG	C	TT	1
2020	16		M	NC	27	Ben karrich	NO	Pleural	Blank	PDV	1
2020	16		M	NC	28	Dersa 3	NO	Pleural	Blank	TT	1
2020	16		M	NC	57	My hassan	NO	Other	Blank	TT	2
2020	16		M	NC	28	My hassan	NO	GG	Blank	TT	2
2020	16		F	NC	28	Boujarrah	NO	GG	C	TT	1
2020	16		M	NC	32	Boujarrah	NO	Pleural	Blank	TT	1
2020	16		F	NC	38	AZLA	NO	Pleural	Blank	TT	1
2020	16		F	NC	49	Mellah	NO	Pleural	Blank	PDV	1
2020	16		M	NC	44	Ben karrich	NO	Pleural	Blank	TT	2
2020	16		M	NC	33	Boujarrah	NO	GG	Blank	TT	1
2020	16		F	NC	24	Cite scolaire	NO	Pleural	Blank	TT	1
2020	16		F	NC	16	AZLA	NO	Pleural	Blank	TT	1
2020	17		M	NC	54	My hassan	YES	Blank	P	G	2
2020	17		M	NC	31	Dersa 1	YES	Blank	P	PDV	2
2020	17		M	R PDV	22	Kassaba	YES	Blank	P	PDV	9
2020	17		M	NC	32	Ben karrich	YES	Blank	P	G	2
2020	17		M	NC	54	Sidi talha	YES	Blank	P	G	1
2020	17		M	R TTT	20	Mellah	YES	Blank	P	G	9
2020	17		M	NC	37	Coelma	YES	Blank	P	G	2
2020	17		F	NC	42	Dersa 3	YES	Blank	P	G	2
2020	17		F	NC	23	AZLA	YES	Blank	P	TT	1
2020	17		M	NC	38	Ben karrich	YES	Blank	N	PDV	2
2020	17		M	NC	40	Boujarrah	YES	Blank	P	PDV	2
2020	17		M	NC	45	Bab tout	YES	Blank	P	G	2
2020	17		M	NC	43	Sebt kdim	YES	Blank	P	G	1
2020	17		M	NC	80	Bab tout	YES	Osteo-articulaire	Blank	TT	2
2020	17		M	NC	23	Samsa	YES	Blank	P	G	2
2020	17		M	NC	30	Zaitouna	YES	Blank	P	G	1
2020	17		M	NC	26	Samsa	YES	Blank	P	G	1
2020	17		M	NC	54	Boujarrah	YES	Blank	N	TT	2
2020	17		M	NC	39	Mhannech	YES	Blank	P	TT	1
2020	17		M	NC	65	Dersa 3	YES	Blank	P	G	2
2020	17		F	NC	62	Mellah	YES	Blank	P	G	1
2020	17		F	R TTT	37	Samsa	YES	Blank	P	G	9
2020	17		F	NC	37	Coelma	YES	Blank	P	G	2
2020	17		F	NC	59	Beni hassan	YES	Blank	P	G	1
2020	17		F	NC	65	Cite scolaire	YES	Blank	P	G	1
2020	17		F	R TTT	24	Kassaba	YES	Blank	P	G	9
2020	17	2020-05-29	M	R TTT	53	Korrat sbae	YES	Blank	P	G	2
2020	17	2020-05-04	M	NC	15	Tabola	NO	Pleural	Blank	TT	1
2020	17		F	NC	23	Bab tout	NO	GG	Blank	TT	1
2020	17		M	NC	28	Touilaa	NO	Pleural	Blank	TT	1
2020	17		F	NC	61	Touilaa	NO	Osteo-articulaire	Blank	TT	1
2020	17		M	NC	22	Jbel lhbib	NO	Pleural	Blank	TT	1
2020	17		M	NC	28	Boujarrah	NO	Pleural	Blank	TT	1
2020	17		F	R TTT	47	Nekkata	NO	GG	Blank	TT	9
2020	17		F	R TTT	29	Touilaa	NO	Abces	Blank	TT	9
2020	17		M	NC	32	Mhannech	NO	Pericardite	Blank	TT	1
2020	17		M	NC	25	Malaleyine	NO	GG	Blank	TT	2
2020	17		F	NC	27	Bab tout	NO	Pericardite	Blank	TT	2
2020	17		M	NC	7	Coelma	NO	Pleural	Blank	TT	1
2020	17		F	NC	57	Cite scolaire	NO	GG	Blank	TT	1
2020	17		F	NC	23	Mhannech	NO	Mammaire	Blank	TT	1
2020	17		F	NC	39	Samsa	NO	GG	Blank	TT	1
2020	17		F	NC	19	Dar murcia	NO	Peritoneal	Blank	TT	1
2020	17		M	NC	34	Nekkata	NO	Pleural	Blank	TT	1
2020	17		M	NC	42	Dar murcia	NO	Pleural	Blank	TT	1
2020	17		M	NC	28	AZLA	NO	Pleural	Blank	TT	1
2020	17		F	R TTT	63	Bab tout	NO	Pleural	Blank	TT	9
2020	18	2020-06-01	F	NC	23	Dersa 3	YES	Blank	P	G	1
2020	18		F	NC	23	My hassan	YES	Blank	P	G	2
2020	18		M	NC	58	Cite scolaire	YES	Blank	P	G	2
2020	18		M	NC	60	My hassan	YES	Blank	N	TT	2
2020	18		M	NC	26	Dersa 3	YES	Blank	P	G	1
2020	18		M	NC	28	Sidi talha	YES	Blank	P	G	2
2020	18		M	NC	43	Mellah	YES	Blank	P	G	2
2020	18		F	NC	42	Mhannech	YES	Blank	P	TT	2
2020	18		M	NC	16	Kassaba	YES	Blank	P	G	1
2020	18		F	NC	30	Dar murcia	YES	Blank	P	TT	1
2020	18		M	R TTT	47	AZLA	YES	Blank	P	G	9
2020	18		F	NC	70	Dersa 3	YES	Blank	P	G	2
2020	18		F	NC	27	Ben karrich	YES	Blank	N	TT	1
2020	18		M	NC	29	Mellah	YES	Blank	P	TT	2
2020	18		F	NC	27	Kassaba	YES	Blank	P	G	1
2020	18		M	R PDV	41	Bab tout	YES	Blank	P	PDV	9
2020	18		M	NC	34	Touilaa	YES	Blank	P	TT	1
2020	18		M	NC	31	Touilaa	YES	Blank	P	TR	9
2020	18		M	NC	5	Sebt kdim	YES	Osteo-articulaire	P	TT	3
2020	18		M	NC	65	Boujarrah	YES	Blank	P	G	1
2020	18		F	NC	37	Boujarrah	YES	Blank	P	G	1
2020	18		F	NC	58	Dersa 3	YES	Blank	P	G	1
2020	18		M	NC	59	AZLA	YES	Blank	P	G	1
2020	18		M	NC	22	Cite scolaire	YES	Blank	P	PDV	1
2020	18		M	NC	76	Tabola	YES	Blank	P	G
2020	18		F	NC	14	Touilaa	YES	Blank	P	G	1
2020	18		F	NC	67	Dar murcia	YES	Blank	N	TT	1
2020	18		M	NC	20	Ouad laou	YES	Blank	P	G	1
2020	18		F	R TTT	59	Nekkata	YES	Blank	P	G	9
2020	18		M	NC	44	Touilaa	YES	Blank	P	TT	1
2020	18		F	NC	16	Samsa	YES	Blank	P	G	1
2020	18		F	NC	23	Bab tout	YES	Blank	P	G	2
2020	18		F	NC	37	My hassan	YES	Blank	P	G	2
2020	18		F	NC	60	Tabola	YES	Blank	P	TT	2
2020	18		M	NC	56	Ben karrich	YES	Blank	P	G	1
2020	18		F	NC	17	Boujarrah	YES	Blank	P	G	1
2020	18		F	NC	26	Dersa 3	YES	Blank	P	G	2
2020	18		F	NC	58	Samsa	YES	Blank	P	G	2
2020	18		M	NC	26	Sahtreyenne	NO	Cerebral	Blank	TT	3
2020	18		M	NC	22	Touilaa	NO	Peritoneal	Blank	TT	1
2020	18		F	NC	18	Boujarrah	NO	GG	Blank		2
2020	18		F	NC	8	Boujarrah	NO	GG	Blank	TT	1
2020	18		F	NC	23	Coelma	NO	GG	Blank	TT	1
2020	18		F	NC	20	Mellah	NO	Pleural	Blank	TT	1
2020	18		M	NC	31	Zaitouna	NO	Pleural	Blank	TT	1
2020	18		F	NC	25	Nekkata	NO	Pleural	Blank	TT	1
2020	18		M	NC	40	Beni idder	NO	Pleural	Blank	TT	1
2020	18		F	NC	34	Mellah	NO	Pleural	Blank	TT	1
2020	18		F	NC	20	Nekkata	NO	Pleural	Blank	TT	1
2020	18		M	NC	28	Zinat	NO	Pleural	Blank	TT	1
2020	18		F	NC	15	Cite scolaire	NO	GG	Blank	TT	1
2020	18		M	NC	8	Boujarrah	NO	GG	C	TT	1
2020	18		M	NC	13	AZLA	NO	GG	Blank	TT	1
2020	18		M	R TTT	94	Cite scolaire	NO	GG	Blank	TT	9
2020	18		F	NC	50	Dersa 1	NO	Mammaire	Blank	TT	1
2020	18		F	NC	15	Sidi frij	NO	Pleural	Blank	TT	1
2020	18		F	NC	72	Samsa	NO	Pleural	Blank	TR	9
2020	18		M	NC	50	Mhannech	NO	Pleural	Blank	TT	1
2020	18		M	NC	20	Bab tout	NO	Pleural	Blank	TT	1
2020	18		F	NC	61	Cite scolaire	NO	Pleural	Blank	TT	1
2020	18		F	NC	68	Samsa	NO	Pericardite	Blank	TT	1
2020	18		M	NC	72	Touilaa	NO	Pleural	Blank	D	1
2020	18		M	NC	12	Beni hassan	NO	GG	Blank	TT	1
2020	18	2020-06-30	F	NC	43	Tabola	NO	Mammaire	Blank	TT	1
2020	19		F	NC	24	Zinat	YES	Blank	N	TT	2
2020	19		M	NC	64	Sidi frij	YES	Blank	N	TT	1
2020	19		M	NC	31	Beni hassan	YES	Blank	N	TT	1
2020	19		M	NC	33	Dar murcia	YES	Blank	P	G	2
2020	19		M	NC	25	My hassan	YES	Blank	P	G	1
2020	19		M	NC	55	Boujarrah	YES	Blank	P	TR	1
2020	19		M	NC	32	Touilaa	YES	Blank	Blank	TT	2
2020	19		F	NC	68	Mellah	YES	Blank	P	E	1
2020	19		M	NC	17	Cite scolaire	YES	Blank	P	G	1
2020	19		M	NC	32	Nekkata	YES	Blank	P	PDV	2
2020	19		F	NC	25	Dersa 1	YES	Blank	P	G	2
2020	19		M	NC	41	Samsa	YES	Blank	P	G	2
2020	19		M	NC	33	My hassan	YES	Blank	P	G	2
2020	19		F	R PDV	66	Nekkata	YES	Blank	P	G	9
2020	19		M	NC	34	Seddina	YES	Blank	P	G	2
2020	19		M	NC	79	Jbel lhbib	YES	Blank	N	D	1
2020	19		M	NC	71	Dersa 1	YES	Blank	N	TT	2
2020	19		F	NC	67	Nekkata	YES	Blank	P	PDV	1
2020	19		M	NC	63	Mhannech	YES	Blank	N	TT	1
2020	19		F	NC	59	My hassan	YES	Blank	P	G	2
2020	19		M	NC	51	My hassan	YES	Blank	N	TT	2
2020	19		M	NC	17	Beni hassan	YES	Blank	P	TT	2
2020	19		M	NC	66	Sidi talha	YES	Blank	P	G	1
2020	19		F	NC	63	Touilaa	YES	Blank	P	G	2
2020	19		M	NC	22	Mellah	YES	Blank	P	G	2
2020	19		M	NC	29	Touilaa	YES	Blank	P	G	1
2020	19		M	NC	54	Samsa	YES	Blank	P	TT	2
2020	19		M	NC	54	My hassan	YES	Blank	P	G	1
2020	19	2020-07-29	F	NC	40	Coelma	YES	Blank	N	PDV	1
2020	19	2020-07-01	M	NC	38	AZLA	NO	GG	Blank	TT	1
2020	19		F	NC	29	Cite scolaire	NO	GG	Blank	PDV	1
2020	19		M	NC	25	Samsa	NO	Pleural	Blank	TT	1
2020	19		F	NC	23	Samsa	NO	Osteo-articulaire	Blank	TT	1
2020	19		M	NC	20	Boujarrah	NO	Pleural	Blank	TT	2
2020	19		F	NC	48	Dersa 1	NO	Pleural	Blank	D	1
2020	19		F	NC	41	Zaitouna	NO	GG	Blank	TT	1
2020	19		F	NC	30	Mhannech	NO	Pleural	Blank	TT	1
2020	19		M	NC	31	Dar murcia	NO	Pleural	Blank	TT	1
2020	19		M	NC	16	Zaitouna	NO	GG	Blank	TT	1
2020	19		F	R PDV	44	Touilaa	NO	Pleural	Blank	TT	9
2020	19		M	NC	10	Dar murcia	NO	Peritoneal	Blank	TT	1
2020	19		F	NC	44	Beni hassan	NO	GG	Blank	TT	1
2020	19		M	NC	55	Samsa	NO	Cerebral	Blank	D	2
2020	19		M	NC	69	Mellah	NO	Cerebral	Blank	PDV	3
2020	19		M	NC	72	Boujarrah	NO	Pleural	Blank	ER DIAG	1
2020	19		M	NC	66	Korrat sbae	NO	Pleural	Blank	PDV	1
2020	19		F	NC	20	Mhannech	NO	Pleural	Blank	TT	1
2020	19		M	NC	44	Boujarrah	NO	Pleural	Blank	TT	1
2020	19		M	NC	92	Cite scolaire	NO	Pericardite	Blank	TT	1
2020	19		F	NC	38	Sidi talha	NO	Pleural	Blank	TT	1
2020	19		M	NC	76	Mellah	NO	Pericardite	Blank	TT	1
2020	19		F	NC	40	Beni idder	NO	Pleural	Blank	TT	1
2020	19		M	NC	15	Mhannech	NO	GG	Blank	TT	1
2020	19		M	NC	46	Fondaq	NO	Peritoneal	Blank	TT	1
2020	19		M	NC	48	Cite scolaire	NO	GG	Blank	TT	1
2020	19		F	NC	26	Bab tout	NO	GG	Blank	TT	1
2020	19		M	NC	10	My hassan	NO	GG	Blank	TT	1
2020	19		M	NC	77	Samsa	NO	Pleural	Blank	TT	1
2020	19		F	NC	35	Boujarrah	NO	Pleural	Blank	TT	1
2020	19		F	NC	16	Bab tout	NO	Pleural	Blank	TT	1
2020	19		F	NC	50	Tabola	NO	Peritoneal	Blank	TT	1
2020	19		F	NC	18	Samsa	NO	GG	C	TT	1
2020	19		M	NC	61	Beni hassan	NO	Uro-genital	Blank	PDV	2
2020	19		F	NC	22	Nekkata	NO	Pleural	Blank	TT	1
2020	19		M	NC	76	Boujarrah	NO	Osteo-articulaire	Blank	D	3
2020	19		M	NC	78	Coelma	NO	Osteo-articulaire	Blank	D	2
2020	19		M	NC	24	Sebt kdim	NO	Other	Blank	TT	1
2020	19		M	NC	27	Touilaa	NO	Pleural	Blank	TT	1
2020	19		M	R PDV	58	Mellah	NO	Cerebral	Blank	TT	9
2020	19		F	NC	17	Dersa 1	NO	Cerebral	Blank	TT	3
2020	19		F	NC	21	Seddina	NO	Pleural	Blank	TT	1
2020	19		M	NC	50	Dersa 3	NO	Abces	Blank	TT	1
2020	19		M	NC	17	Zaitouna	NO	Osteo-articulaire	Blank	TT	2
2020	20	2020-08-03	M	NC	21	Ouad laou	YES	Blank	P	PDV	1
2020	20		M	NC	29	Cite scolaire	YES	Blank	P	G	1
2020	20		M	R TTT	21	Kassaba	YES	Blank	P	G	9
2020	20		M	NC	32	Samsa	YES	Blank	P	TT	2
2020	20		M	NC	44	Prison local	YES	Blank	P	TR	9
2020	20		M	R TTT	60	Mellah	YES	Blank	P	TT	9
2020	20		F	NC	50	Bab tout	YES	Blank	P	G	2
2020	20		M	NC	52	Malaleyine	YES	Blank	P	G	1
2020	20		M	NC	39	My hassan	YES	Blank	P	PDV	9
2020	20		M	NC	70	Malaleyine	YES	Blank	P	D	2
2020	20		M	NC	71	Mhannech	YES	Blank	N	TT	2
2020	20		F	NC	42	Sidi talha	YES	Blank	P	G	2
2020	20		M	R TTT	52	Cite scolaire	YES	Blank	P	D	9
2020	20		M	NC	55	My hassan	YES	Blank	P	TT	1
2020	20		M	NC	35	Samsa	YES	Blank	P	TT	1
2020	20		M	NC	32	Touilaa	YES	Blank	P	TT	2
2020	20		M	NC	30	Mellah	YES	Blank	P	G	2
2020	20		M	NC	23	Samsa	YES	Blank	N	TT	2
2020	20		M	NC	62	Mellah	YES	Blank	P	G	2
2020	20		F	NC	20	My hassan	YES	Blank	P	TT	2
2020	20		F	NC	70	Kassaba	YES	Blank	P	G	1
2020	20		M	NC	25	Kassaba	YES	Blank	P	G	2
2020	20		M	NC	31	Bab tout	YES	Blank	P	G	2
2020	20		M	R TTT	62	Sidi talha	YES	Blank	P	G	9
2020	20		F	NC	32	My hassan	YES	Blank	P	G	1
2020	20		F	NC	56	Bab tout	YES	Blank	P	G	1
2020	20		F	NC	31	Korrat sbae	YES	Blank	P	G	1
2020	20		M	R PDV	73	Tabola	YES	Blank	P	G	9
2020	20		F	NC	55	Korrat sbae	YES	Blank	P	G	1
2020	20		M	NC	58	Samsa	YES	Blank	P	G	1
2020	20		F	NC	16	Coelma	YES	Blank	P	G	1
2020	20		F	NC	61	Mhannech	YES	Blank	N	TT	2
2020	20		F	NC	65	Dersa 3	YES	Blank	P	TT	2
2020	20		M	NC	44	Samsa	YES	Blank	P	TT	2
2020	20		F	NC	73	Dersa 3	YES	Blank	P	G	2
2020	20		M	NC	59	My hassan	YES	Blank	P	G	2
2020	20		M	NC	30	Tabola	YES	Blank	P	G	1
2020	20		M	NC	20	Zaitouna	NO	GG	Blank	TT	1
2020	20		F	R TTT	33	Boujarrah	NO	GG	Blank	TT	9
2020	20		M	NC	23	Dersa 3	NO	Pleural	Blank	TT	1
2020	20		F	NC	39	Ouad laou	NO	Mammaire	Blank	TT	1
2020	20		M	NC	58	Boujarrah	NO	Pleural	Blank	TT	1
2020	20		M	NC	29	Ben karrich	NO	Pleural	Blank	TT	9
2020	20		M	NC	32	Sidi talha	NO	Pleural	Blank	TT	1
2020	20		F	NC	68	Tabola	NO	GASTRO-INTESTINAL	Blank	TT	1
2020	20		F	NC	44	Bab tout	NO	Cerebral	Blank	TT	5
2020	20		M	NC	22	Samsa	NO	Pleural	Blank	TT	1
2020	20		F	NC	26	Coelma	NO	Pleural	Blank	TT	1
2020	20		M	NC	39	Tabola	NO	Pleural	Blank	TT	1
2020	20		M	NC	41	Sebt kdim	NO	Pleural	Blank	TT	1
2020	20		M	NC	26	Dar murcia	NO	Peritoneal	Blank	TT	1
2020	20		F	NC	24	Boujarrah	NO	Pleural	Blank	TT	1
2020	20		F	NC	61	Ouad laou	NO	Mammaire	Blank	TT	1
2020	20		F	NC	42	Seddina	NO	Pleural	Blank	TT	1
2020	20		M	NC	39	Boujarrah	NO	Pericardite	Blank	D	1
2020	20		F	NC	80	Sahtreyenne	NO	Pleural	Blank	TT	1
2020	20		M	NC	68	Cite scolaire	NO	GG	Blank	TT	1
2020	20	2020-08-28	M	NC	22	Zaitouna	NO	GG	Blank	TT	1
2020	21		M	NC	23	Touilaa	YES	Blank	P	G	2
2020	21		M	R TTT	33	Samsa	YES	Blank	P	G	1
2020	21		M	NC	70	Nekkata	YES	Blank	P	G	2
2020	21		M	NC	67	Dersa 3	YES	Blank	P	D	2
2020	21		F	NC	20	Ouad laou	YES	Blank	P	TT	1
2020	21		F	NC	41	Mellah	YES	Blank	P	G	1
2020	21		F	NC	68	Tabola	YES	Blank	P	G	2
2020	21		M	R TTT	42	Samsa	YES	Blank	P	G	2
2020	21		M	NC	27	Korrat sbae	YES	Blank	N	TT	1
2020	21		M	NC	60	Dersa 3	YES	Blank	P	D	1
2020	21		M	R TTT	58	Dersa 1	YES	Blank	P	G	9
2020	21		M	NC	54	Zinat	YES	Blank	P	G	2
2020	21		F	NC	63	Samsa	YES	Blank	N	TT	1
2020	21		M	NC	31	Nekkata	YES	Blank	P	TT	1
2020	21		M	NC	40	Coelma	YES	Blank	P	G	2
2020	21		M	NC	42	Sidi talha	YES	Blank	P	G	2
2020	21		M	NC	29	Samsa	YES	Blank	N	TR	9
2020	21		F	NC	30	Coelma	YES	Blank	P	TT	2
2020	21		M	NC	31	Coelma	YES	Blank	P	G	1
2020	21		M	NC	29	Cite scolaire	YES	Blank	P	TT	9
2020	21		F	NC	60	Beni idder	YES	Blank	P	G	2
2020	21		M	NC	84	Mhannech	YES	Blank	P	G	2
2020	21		M	NC	24	My hassan	YES	Blank	P	TT	2
2020	21		M	NC	34	Samsa	YES	Blank	P	G	2
2020	21		F	NC	44	Sebt kdim	YES	Blank	P	G	2
2020	21	2020-09-30	M	NC	72	Fondaq	YES	Blank	N	TT	1
2020	21	2020-09-04	F	NC	16	Cite scolaire	NO	GG	Blank	TT	1
2020	21		F	NC	23	Mhannech	NO	Pleural	Blank	TT	1
2020	21		M	NC	38	Mhannech	NO	Pleural	Blank	TT	1
2020	21		M	NC	67	Bab tout	NO	Osteo-articulaire	Blank	ER DIAG	1
2020	21		M	NC	3	Boujarrah	NO	GG	Blank	TR	1
2020	21		F	NC	36	Zaitouna	NO	GG	Blank	TT	1
2020	21		F	NC	30	Samsa	NO	GG	C	TT	1
2020	21		M	NC	38	Boujarrah	NO	Pleural	Blank	TT	1
2020	21		F	NC	27	Touilaa	NO	Cerebral	Blank	TT	3
2020	21		M	NC	38	Sebt kdim	NO	Pleural	Blank	TT	1
2020	21		F	NC	70	Sebt kdim	NO	Uro-genital	Blank	TT	2
2020	21		F	NC	70	My hassan	NO	Osteo-articulaire	Blank	D	3
2020	21		M	NC	63	My hassan	NO	Pleural	Blank	TT	1
2020	21		M	NC	13	Kassaba	NO	GG	Blank	TT	1
2020	21		M	NC	54	Bab tout	NO	GG	Blank	TT	1
2020	21		M	NC	41	Ben karrich	NO	Pleural	Blank	PDV	1
2020	21		M	NC	13	AZLA	NO	GG	Blank	TT	1
2020	21		F	NC	46	Zaitouna	NO	Pleural	Blank	TT	1
2020	21		M	R PDV	35	Boujarrah	NO	Uro-genital	Blank	TT	9
2020	21		M	NC	75	Tabola	NO	Pleural	Blank	TT	1
2020	21		F	NC	53	Tabola	NO	Peritoneal	Blank	ER DIAG	1
2020	21		M	NC	19	Ben karrich	NO	Pleural	Blank	TT	1
2020	21		M	NC	44	Samsa	NO	Other	Blank	TT	1
2020	21		M	R PDV	27	Kassaba	NO	GG	C	PDV	2
2020	21		M	NC	87	Touilaa	NO	Pleural	Blank	D	1
2020	21		M	NC	36	Dersa 1	NO	Pleural	Blank	PDV	1
2020	22	2020-10-01	M	NC	46	Dersa 3	YES	Blank	P	G	2
2020	22		F	NC	75	My hassan	YES	Blank	P	D	2
2020	22		M	NC	24	Boujarrah	YES	Blank	P	TT	2
2020	22		F	NC	69	Tabola	YES	Blank	P	G	1
2020	22		F	NC	30	Tabola	YES	Blank	P	G	2
2020	22		M	R PDV	33	Bab tout	YES	Blank	P	G	9
2020	22		M	NC	22	Samsa	YES	Blank	P	G	2
2020	22		M	R TTT	32	Tabola	YES	Blank	P	G	9
2020	22		M	NC	58	Mellah	YES	Blank	P	TT	9
2020	22		M	NC	51	Cite scolaire	YES	Blank	P	TT	1
2020	22		M	NC	19	Samsa	YES	Blank	P	G	1
2020	22		M	R TTT	26	Kassaba	YES	Blank	N	TT	9
2020	22		M	NC	40	Sahtreyenne	YES	Blank	P	PDV	1
2020	22		F	NC	33	Samsa	YES	Blank	P	G	1
2020	22		M	NC	21	Ouad laou	YES	Blank	P	G	1
2020	22		F	NC	26	My hassan	YES	Blank	P	G	1
2020	22		F	NC	57	Dar murcia	YES	Blank	P	G	1
2020	22		M	NC	67	Beni hassan	YES	Blank	P	G	2
2020	22		M	NC	30	Prison local	YES	Blank	P	TT	1
2020	22		M	NC	36	AZLA	YES	Blank	P	TT	1
2020	22		F	NC	55	Dersa 3	YES	Blank	P	G	1
2020	22		M	NC	65	Boujarrah	YES	Blank	N	TT	1
2020	22		F	NC	16	Samsa	YES	Blank	P	G	1
2020	22		M	R PDV	21	Coelma	YES	Blank	P	PDV	9
2020	22		M	NC	50	Dersa 1	YES	Blank	P	PDV	2
2020	22		M	R TTT	44	Bab tout	YES	Blank	P	PDV	9
2020	22	2020-10-28	F	NC	26	Korrat sbae	YES	Blank	P	TT	1
2020	22		F	NC	22	Malaleyine	NO	GG	Blank	TT	2
2020	22		F	R TTT	24	Samsa	NO	Pleural	Blank	TT	9
2020	22		F	NC	29	Bab tout	NO	GG	Blank	TT	2
2020	22		M	NC	70	Ouad laou	NO	Osteo-articulaire	Blank	TT	1
2020	22		F	NC	27	Samsa	NO	Mammaire	Blank	TT	9
2020	22		M	NC	18	Samsa	NO	GG	Blank	TT	1
2020	22		F	NC	26	Kassaba	NO	Pleural	Blank	TT	9
2020	22		F	NC	56	Zinat	NO	Pericardite	Blank	TT	1
2020	22		F	NC	42	Cite scolaire	NO	GG	C	TT	2
2020	22		M	NC	26	My hassan	NO	Peritoneal	Blank	TT	1
2020	22		M	NC	37	Sidi frij	NO	Other	Blank	TT	2
2020	22		M	NC	21	Zaitouna	NO	GG	C	TT	1
2020	22		M	NC	65	Touilaa	NO	Pleural	Blank	D	1
2020	22		F	NC	33	Boujarrah	NO	GG	Blank	TT	1
2020	22		M	NC	33	Boujarrah	NO	GG	Blank	TT	1
2020	22		F	NC	54	Sebt kdim	NO	Peritoneal	Blank	TT	1
2020	22		M	NC	23	Dersa 3	NO	Pleural	Blank	TT	1
2020	22		M	NC	41	Samsa	NO	Osteo-articulaire	Blank	TT	2
2020	22		M	NC	54	Sidi talha	NO	Peritoneal	Blank	TT	1
2020	22		M	NC	33	My hassan	NO	Pleural	Blank	TT	1
2020	23		M	NC	25	Mellah	YES	Blank	P	G	1
2020	23		M	NC	52	Bab tout	YES	Blank	P	G	1
2020	23		M	NC	35	Cite scolaire	YES	Blank	P	G	1
2020	23		M	NC	95	Cite scolaire	YES	Blank	P	TR	2
2020	23		M	NC	24	Beni hassan	YES	Blank	P	G	1
2020	23		F	NC	24	Dar murcia	YES	Blank	P	G	1
2020	23		M	NC	38	My hassan	YES	Blank	N	TT	1
2020	23		M	NC	40	Dersa 1	YES	Blank	P	G	1
2020	23		M	NC	18	Dersa 3	YES	Blank	P	G	1
2020	23		F	NC	64	Samsa	YES	Blank	P	G	1
2020	23		F	NC	43	Samsa	YES	Blank	P	TT	1
2020	23		M	NC	30	Sidi talha	YES	Blank	P	G	1
2020	23		M	NC	27	Sidi talha	YES	Blank	P	TT	1
2020	23		M	R TTT	28	Cite scolaire	YES	Blank	P	TT	9
2020	23		M	NC	26	My hassan	YES	Blank	N	E	1
2020	23		M	R TTT	49	Nekkata	YES	Blank	P	G	9
2020	23		M	NC	23	My hassan	YES	Blank	N	TT	1
2020	23		F	NC	26	Dar murcia	YES	Blank	P	G	1
2020	23		F	NC	36	My hassan	YES	Blank	P	TT
2020	23		M	NC	51	My hassan	YES	Blank	P	G	1
2020	23		F	NC	60	Boujarrah	YES	Blank	P	G	2
2020	23		M	NC	21	Samsa	YES	Blank	P	G	1
2020	23		F	NC	22	Dersa 1	YES	Blank	P	G	1
2020	23	2020-11-02	M	NC	21	Touilaa	NO	GG	Blank	TT	1
2020	23		M	NC	59	Boujarrah	NO	Pleural	Blank	TT	1
2020	23		F	NC	28	Mellah	NO	Mammaire	Blank	TT	2
2020	23		F	NC	23	Sidi talha	NO	Pleural	Blank	TT	1
2020	23		F	NC	47	My hassan	NO	Pleural	Blank	TT	1
2020	23		M	NC	46	Korrat sbae	NO	Ascit	Blank	TT	1
2020	23		F	NC	2	AZLA	NO	GG	Blank	TT	1
2020	23		F	NC	44	Seddina	NO	Peritoneal	Blank	PDV	1
2020	23		F	NC	24	Samsa	NO	Mammaire	Blank	TT	1
2020	23		F	NC	26	My hassan	NO	GG	Blank	TT	1
2020	23		F	NC	54	My hassan	NO	Other	Blank	TT	1
2020	23		F	NC	23	Cite scolaire	NO	Peritoneal	Blank	TT	1
2020	23		F	NC	27	Bab tout	NO	Mammaire	Blank	TT	1
2020	23		M	NC	62	Tabola	NO	Pleural	Blank	ER DIAG
2020	23		M	NC	16	Mellah	NO	GG	C	TT	1
2020	23		M	NC	75	Coelma	NO	Pleural	Blank	TT	1
2020	23		F	NC	48	My hassan	NO	Pleural	Blank	TT	1
2020	23		M	NC	71	Samsa	NO	Osteo-articulaire	Blank	TT	2
2020	23		M	NC	42	Samsa	NO	GG	Blank	D	1
2020	23		F	NC	32	Dersa 3	NO	Pleural	Blank	TT	1
2020	23		F	NC	28	Mhannech	NO	GG	Blank	TT	1
2020	23		M	NC	28	Boujarrah	NO	Pleural	Blank	TT	1
2020	23		F	NC	19	Dersa 3	NO	GG	C	TT	1
2020	23		M	NC	23	Seddina	NO	GG	Blank	TT	2
2020	23	2020-11-30	F	NC	11	Korrat sbae	NO	GG	C	TT	1
2020	24		M	R TTT	39	Dersa 3	YES	Blank	P	PDV	9
2020	24		F	NC	55	Bab tout	YES	Blank	N	TT	1
2020	24		F	NC	27	Tabola	YES	Blank	P	G	1
2020	24		M	R PDV	24	Mhannech	YES	Blank	P	TT	9
2020	24		M	NC	25	Beni hassan	YES	Blank	P	G	2
2020	24		F	NC	20	Touilaa	YES	Blank	P	G	2
2020	24		M	NC	77	Samsa	YES	Blank	N	TT	1
2020	24		M	NC	22	Boujarrah	YES	Blank	P	G	2
2020	24		M	R PDV	56	Mellah	YES	Blank	P	TT	9
2020	24		M	R TTT	43	Bab tout	YES	Blank	P	PDV	9
2020	24		F	R PDV	17	Kassaba	YES	Blank	P	PDV	9
2020	24		M	R TTT	51	Mellah	YES	Blank	P	G	9
2020	24		M	R TTT	36	Dersa 1	YES	Blank	P	G	9
2020	24		M	NC	50	Ouad laou	YES	Blank	P	PDV	9
2020	24		F	NC	63	Nekkata	YES	Blank	P	G	1
2020	24		M	NC	46	Ben karrich	YES	Blank	P	G	1
2020	24		M	NC	37	Dersa 3	YES	Blank	P	TT	9
2020	24		M	NC	21	Kassaba	YES	Blank	P	G	1
2020	24		F	NC	67	Bab tout	YES	Blank	P	G	1
2020	24		M	NC	30	Kassaba	YES	Blank	P	TT	2
2020	24		M	NC	55	Ben karrich	YES	Blank	P	G	2
2020	24		M	NC	25	Samsa	YES	Blank	P	PDV	1
2020	24		M	NC	29	Boujarrah	YES	Blank	P	G	1
2020	24		F	R TTT	27	Dar murcia	YES	Blank	P	G	9
2020	24		M	NC	43	Samsa	YES	Blank	P	TT	2
2020	24		M	NC	23	My hassan	YES	Blank	P	G	2
2020	24		M	NC	48	AZLA	YES	Blank	N	TT	1
2020	24		M	NC	68	Dersa 3	YES	Blank	P	G	1
2020	24		M	NC	44	Dersa 1	YES	Blank	P	G	1
2020	24		M	NC	73	Sidi talha	YES	Blank	P	G	2
2020	24		M	NC	80	Kassaba	YES	Blank	P	D	2
2020	24	2020-12-01	F	NC	25	Boujarrah	NO	GG	Blank	TT	1
2020	24		F	NC	87	Boujarrah	NO	Pleural	Blank	TT	1
2020	24		F	NC	36	My hassan	NO	GG	Blank	TT	9
2020	24		M	NC	36	Cite scolaire	NO	Other	Blank	ER DIAG	1
2020	24		M	NC	43	Boujarrah	NO	GG	Blank	TT	9
2020	24		F	NC	52	Nekkata	NO	Other	Blank	TT	2
2020	24		M	NC	20	Zinat	NO	GG	Blank	TT	1
2020	24		M	NC	40	Samsa	NO	Other	Blank	TT	1
2020	24		F	NC	63	My hassan	NO	GG	Blank	TT	1
2020	24		F	NC	74	Zinat	NO	Pleural	Blank	TT	1
2020	24		M	NC	42	Sidi frij	NO	Pleural	Blank	ER DIAG	9
2020	24		M	NC	73	Dersa 1	NO	Pleural	Blank	TT	1
2020	24		F	NC	50	My hassan	NO	GG	Blank	TT	1
2020	24		M	NC	17	Dersa 3	NO	GG	Blank	PDV	1
2020	24		M	NC	80	Nekkata	NO	Osteo-articulaire	Blank	TT	2
2020	24		F	NC	60	Zinat	NO	Pleural	Blank	ER DIAG	1
2020	24		F	NC	41	My hassan	NO	Pleural	Blank	TT	1
2020	24		F	NC	18	Mhannech	NO	GG	C	TT	1
2020	24		M	NC	35	Sidi talha	NO	Peritoneal	Blank	TT	1
2020	24		F	NC	68	My hassan	NO	Peritoneal	Blank	TT	1
2020	24		M	NC	23	My hassan	NO	GASTRO-INTESTINAL	Blank	TT	1
2020	24		M	NC	23	Dersa 3	NO	Pleural	Blank	TT	1
2020	24	2020-12-31	F	NC	40	Boujarrah	NO	Pleural	Blank	PDV	1
2021	25		M	NC	30	Bab tout	YES	Blank	N	TT	1
2021	25		M	NC	48	Dersa 1	YES	Blank	P	G	1
2021	25		M	NC	26	Mhannech	YES	Blank	N	TT	1
2021	25		M	NC	45	My hassan	YES	Blank	P	TT	2
2021	25		M	NC	23	Cite scolaire	YES	Blank	P	G	1
2021	25		M	NC	38	Sebt kdim	YES	Blank	P	TT	1
2021	25		M	NC	49	Tabola	YES	Blank	P	PDV	2
2021	25		F	NC	65	Jbel lhbib	YES	Blank	P	G	1
2021	25		M	NC	38	Bab tout	YES	Blank	P	G	2
2021	25		M	NC	45	Zaitouna	YES	Blank	P	G	2
2021	25		F	NC	54	Bab tout	YES	Blank	P	G	2
2021	25		F	NC	19	Bab tout	YES	Blank	P	G	1
2021	25		F	NC	36	Kassaba	YES	Blank	P	TT	2
2021	25		F	NC	14	Boujarrah	YES	Blank	N	TT	2
2021	25		M	NC	31	Beni hassan	YES	Blank	P	G	1
2021	25		M	R TTT	22	Samsa	YES	Blank	P	G	9
2021	25		M	NC	57	Cite scolaire	YES	Blank	P	G	1
2021	25		M	NC	56	Mellah	YES	Blank	P	PDV	1
2021	25		M	NC	60	Bab tout	YES	Blank	P	G	2
2021	25		M	NC	46	Korrat sbae	YES	Blank	P	TT	1
2021	25		M	NC	27	Ben karrich	YES	Blank	P	PDV	1
2021	25	2021-01-05	M	NC	55	Bab tout	NO	Other	Blank	TT	2
2021	25		M	NC	55	My hassan	NO	GG	C	TT	1
2021	25		F	NC	46	Tabola	NO	Peritoneal	Blank	ER DIAG	1
2021	25		F	NC	28	Coelma	NO	Mammaire	Blank	TT	1
2021	25		F	NC	34	Mhannech	NO	Pleural	Blank	TT	1
2021	25		M	NC	76	My hassan	NO	Pleural	Blank	TT	1
2021	25		F	NC	63	Boujarrah	NO	Peritoneal	Blank	TT	1
2021	25		M	NC	22	My hassan	NO	Pericardite	Blank	TT	1
2021	25		F	NC	10	Touilaa	NO	GG	Blank	TT	1
2021	25		M	R TTT	40	Mhannech	NO	Other	Blank	TT	9
2021	25		M	NC	62	My hassan	NO	Pleural	Blank	D	1
2021	25		M	NC	21	Cite scolaire	NO	GG	C	TT	1
2021	25		F	NC	71	Samsa	NO	Pleural	Blank	D	1
2021	25		F	R TTT	39	Kassaba	NO	Other	Blank	PDV	9
2021	25		F	NC	45	Mellah	NO	Osteo-articulaire	Blank	TT	2
2021	25		M	NC	18	Samsa	NO	Pleural	Blank	TT	2
2021	25		F	NC	28	Touilaa	NO	Peritoneal	Blank	TT	1
2021	26	2021-02-01	F	NC	19	Dar murcia	YES	Blank	P	G	1
2021	26		F	NC	27	Samsa	YES	Blank	P	G	1
2021	26		M	NC	65	Dar murcia	YES	Blank	P	TT	1
2021	26		M	NC	57	Dersa 1	YES	Blank	N	TT	1
2021	26		M	NC	37	Kassaba	YES	Blank	P	PDV	1
2021	26		M	NC	44	Nekkata	YES	Blank	P	G	9
2021	26		M	NC	26	Bab tout	YES	Blank	P	TT	1
2021	26		M	NC	27	Bab tout	YES	Blank	P	TT	1
2021	26		M	NC	68	Kassaba	YES	Blank	N	TT	1
2021	26		M	NC	29	Mellah	YES	Blank	P	G	1
2021	26		F	NC	26	Dersa 1	YES	Blank	P	TT	1
2021	26		F	NC	81	Korrat sbae	YES	Blank	P	PDV	1
2021	26		F	NC	35	Sidi talha	YES	Blank	P	E	2
2021	26		M	NC	66	Samsa	YES	Blank	P	TT	1
2021	26		M	NC	28	Samsa	YES	Blank	P	G	2
2021	26		F	NC	71	Sidi frij	YES	Blank	P	D	1
2021	26		F	NC	22	Seddina	YES	Blank	P	G	1
2021	26		M	NC	23	Cite scolaire	YES	Blank	P	G	1
2021	26		M	NC	44	Mhannech	YES	Blank	P	G	1
2021	26		M	NC	32	My hassan	YES	Blank	P	G	1
2021	26		F	NC	70	Boujarrah	YES	Blank	P	G	1
2021	26		M	NC	19	Fondaq	YES	Blank	P	G	2
2021	26		M	NC	38	Mhannech	YES	Blank	P	TT	1
2021	26		F	NC	19	My hassan	YES	Blank	P	G	2
2021	26		F	NC	25	Mhannech	YES	Blank	P	G	1
2021	26		F	NC	37	Boujarrah	YES	Blank	P	G	2
2021	26		M	NC	78	Beni harchen	YES	Blank	P	TT	1
2021	26		F	NC	26	Korrat sbae	YES	Blank	P	G	1
2021	26		F	NC	60	Dersa 1	YES	Blank	P	G	2
2021	26		M	NC	51	Touilaa	YES	Blank	P	G	2
2021	26		M	NC	62	Dersa 3	YES	Blank	N	TT	1
2021	26		M	R TTT	42	Samsa	YES	Blank	P	G	9
2021	26		F	NC	38	Zaitouna	YES	Blank	N	TT	1
2021	26		F	NC	49	My hassan	NO	GG	C	TT	1
2021	26		M	NC	3	Nekkata	NO	GG	Blank	TT	1
2021	26		M	NC	15	Coelma	NO	GG	Blank	TT	1
2021	26		F	NC	39	Samsa	NO	GG	Blank	TT	1
2021	26		F	NC	87	Tabola	NO	Pleural	Blank	TT	1
2021	26		F	NC	62	Coelma	NO	Uro-genital	Blank	TT	2
2021	26		F	NC	35	Mellah	NO	GG	Blank	TT	1
2021	26		F	NC	28	My hassan	NO	Osteo-articulaire	Blank	TT	2
2021	26		F	NC	33	Samsa	NO	Other	Blank	TT	1
2021	26		F	NC	43	Dersa 3	NO	Pleural	C	TT	1
2021	26		M	NC	42	SDF	NO	Pleural	Blank	PDV	1
2021	26		F	NC	43	Touilaa	NO	Other	Blank	TT	1
2021	26		F	NC	48	Mellah	NO	Pleural	P	TT	1
2021	26		M	NC	45	Coelma	NO	Pleural	P	TT	1
2021	26		F	NC	20	Cite scolaire	NO	Other	Blank	TT	1
2021	26		M	R TTT	43	Dersa 3	NO	GG	Blank	TT	9
2021	26		M	R TTT	27	Ouad laou	NO	GG	Blank	TT	9
2021	26		M	NC	68	AZLA	NO	Other	Blank	TT	1
2021	26		F	NC	23	My hassan	NO	Other	Blank	TT	1
2021	27		F	NC	28	Mhannech	YES	Blank	P	G	1
2021	27		F	NC	72	My hassan	YES	Blank	P	G	2
2021	27		M	R TTT	38	Dersa 3	YES	Blank	P	PDV	9
2021	27		M	R TTT	53	Cite scolaire	YES	Blank	P	G	1
2021	27		F	NC	21	Ben karrich	YES	Blank	P	G	1
2021	27		F	NC	68	Coelma	YES	Blank	P	TT	1
2021	27		F	NC	27	Samsa	YES	Blank	P	G	1
2021	27		M	R TTT	71	Mhannech	YES	Blank	P	G	9
2021	27		M	R PDV	32	Dersa 3	YES	Blank	P	PDV	1
2021	27		M	NC	27	Ouad laou	YES	Blank	P	G	1
2021	27		M	R TTT	46	Sidi talha	YES	Blank	P	TT	1
2021	27		F	NC	34	My hassan	YES	Blank	P	G	1
2021	27		F	NC	65	Sidi frij	YES	Blank	P	D	2
2021	27		M	R TTT	60	Cite scolaire	YES	Blank	P	G	1
2021	27		M	NC	15	Boujarrah	YES	Blank	P	G	1
2021	27		F	NC	64	Cite scolaire	YES	Blank	P	G	1
2021	27		M	NC	70	Korrat sbae	YES	Blank	P	G	2
2021	27		F	NC	58	Sidi talha	YES	Blank	P	G	2
2021	27		F	NC	21	Malaleyine	YES	Blank	P	G	1
2021	27		M	NC	25	Boujarrah	YES	Blank	P	G	2
2021	27		M	NC	67	Mellah	YES	Blank	P	G	2
2021	27		M	NC	35	Samsa	YES	Blank	P	TT	2
2021	27		M	NC	25	Bab tout	YES	Blank	P	TT	2
2021	27		M	NC	39	Boujarrah	YES	Blank	N	TT	2
2021	27		M	NC	87	Samsa	YES	Blank	P	G	1
2021	27		M	NC	34	Sidi talha	YES	Blank	P	G	1
2021	27		M	NC	56	Kassaba	YES	Blank	P	G	1
2021	27		F	NC	21	Coelma	YES	Blank	P	G	2
2021	27		M	NC	20	Touilaa	YES	Blank	P	G	1
2021	27		M	NC	80	Beni idder	YES	Blank	P	TT	1
2021	27		M	NC	59	Boujarrah	YES	Blank	P	G	1
2021	27		M	NC	17	Dersa 3	YES	Blank	P	G	1
2021	27		M	NC	25	Prison local	YES	Blank	P	TR	2
2021	27		M	NC	24	Prison local	YES	Blank	P	TT	2
2021	27	2021-03-01	F	NC	16	Dersa 3	NO	Ascit	C	TT	1
2021	27		M	NC	30	Nekkata	NO	GG	C	TT	2
2021	27		M	NC	33	Ben karrich	NO	GG	C	TT	1
2021	27		F	NC	35	Bab tout	NO	GG	C	TT	1
2021	27		M	NC	31	Sidi frij	NO	GG	Blank	TT	1
2021	27		M	NC	38	Nekkata	NO	Pleural	Blank	TT	1
2021	27		M	NC	62	Samsa	NO	Pleural	Blank	TT	1
2021	27		F	NC	13	Nekkata	NO	GASTRO-INTESTINAL	Blank	TR	1
2021	27		F	NC	40	My hassan	NO	GG	C	TT	1
2021	27		F	R TTT	16	Boujarrah	NO	GG	Blank	TT	9
2021	27		M	NC	55	Bab tout	NO	Pleural	Blank	TT	1
2021	27		F	R TTT	18	Boujarrah	NO	GG	C	TT	1
2021	27		M	NC	30	Boujarrah	NO	Pleural	Blank	TT	1
2021	27		M	NC	29	Dersa 3	NO	GG	C	TT	1
2021	27		M	NC	77	Cite scolaire	NO	Pleural	Blank	TT	1
2021	27		F	NC	27	Dersa 3	NO	GG	C	TT	1
2021	27		M	NC	22	My hassan	NO	Other	Blank	TT	2
2021	27		F	NC	22	Nekkata	NO	GG	Blank	TT	1
2021	27		F	NC	43	Mhannech	NO	GG	Blank	TT	1
2021	27		M	NC	30	Tabola	NO	Other	Blank	TT	2
2021	27		M	NC	38	Samsa	NO	Pleural	Blank	TT	1
2021	27		F	NC	23	Coelma	NO	GG	Blank	TT	1
2021	28	2021-04-01	F	NC	85	Boujarrah	YES	Blank	P	G	1
2021	28		M	NC	60	Coelma	YES	Blank	N	TT	1
2021	28		M	NC	25	Ben karrich	YES	Blank	P	PDV	1
2021	28		M	NC	20	Dersa 3	YES	Blank	P	TT	1
2021	28		M	NC	31	Samsa	YES	Blank	P	TT	9
2021	28		M	R TTT	60	Kassaba	YES	Blank	P	G	9
2021	28		M	NC	32	Mellah	YES	Blank	P	G	1
2021	28		F	NC	16	Dersa 3	YES	Blank	P	G	2
2021	28		M	NC	70	My hassan	YES	Blank	P	D	2
2021	28		M	R PDV	35	My hassan	YES	Blank	P	TT	9
2021	28		M	NC	60	My hassan	YES	Blank	P	G	1
2021	28		M	NC	40	Mhannech	YES	Blank	P	G	1
2021	28		M	NC	36	Samsa	YES	Blank	P	G	2
2021	28		F	NC	39	Tabola	YES	Blank	N	TT	2
2021	28		M	NC	42	SDF	YES	Blank	P	G	2
2021	28		M	NC	23	Bab tout	YES	Blank	P	G	2
2021	28		M	NC	29	Ben karrich	YES	Blank	P	G	2
2021	28		F	NC	63	Tabola	YES	Blank	P	G	1
2021	28		M	NC	56	Dersa 1	YES	Blank	P	G	1
2021	28		M	NC	50	Kassaba	YES	Blank	P	G	2
2021	28		M	NC	21	Ouad laou	YES	Blank	P	G	2
2021	28		M	R PDV	26	Touilaa	YES	Blank	P	TT	9
2021	28		M	R TTT	29	Samsa	YES	Blank	P	G	9
2021	28		M	NC	76	My hassan	YES	Blank	P	TT	1
2021	28		M	NC	51	Dar murcia	YES	Blank	P	G	2
2021	28		M	NC	34	Samsa	YES	Blank	P	G	1
2021	28		M	NC	27	Nekkata	YES	Blank	P	G	1
2021	28		M	NC	35	Samsa	YES	Blank	P	G	9
2021	28		M	R TTT	39	Prison local	YES	Blank	P	G	9
2021	28		M	NC	48	Mhannech	YES	Blank	P	TT	1
2021	28		M	R TTT	36	Beni hassan	YES	Blank	P	G	9
2021	28		M	NC	21	Mhannech	YES	Blank	P	G	2
2021	28		M	NC	65	Touilaa	YES	Blank	N	TT	1
2021	28		M	NC	77	Boujarrah	YES	Blank	P	G	2
2021	28		M	NC	65	Dersa 3	YES	Blank	P	G	2
2021	28		F	NC	20	Samsa	YES	Blank	N	TT	1
2021	28		F	NC	79	Dersa 3	YES	Blank	Blank	D	1
2021	28		F	NC	35	Dersa 3	YES	Blank	N	TT	1
2021	28		M	NC	30	Nekkata	YES	Blank	P	TT	2
2021	28		F	NC	30	Boujarrah	YES	Blank	P		9
2021	28		F	NC	48	Sidi talha	YES	Blank	P	G	1
2021	28		M	NC	65	Samsa	NO	Pleural	Blank	TT	1
2021	28		F	NC	16	Mellah	NO	GG	C	TT	1
2021	28		F	NC	48	Coelma	NO	Other	Blank	TT	1
2021	28		F	NC	60	Bab tout	NO	GG	C	TT	1
2021	28		M	NC	60	Nekkata	NO	Pleural	Blank	TT	1
2021	28		M	NC	41	Zinat	NO	Abces	Blank	TT	1
2021	28		M	NC	42	Dersa 1	NO	Pleural	Blank		1
2021	28		F	NC	30	My hassan	NO	GG	C	TT	1
2021	28		F	NC	81	Dersa 3	NO	Pleural	Blank	TT	2
2021	28		M	NC	26	Ben karrich	NO	Pleural	Blank	TT	1
2021	28		F	NC	22	Boujarrah	NO	Pleural	Blank	TT	1
2021	28		M	NC	39	AZLA	NO	GG	Blank	TT	9
2021	28		M	NC	20	Korrat sbae	NO	GG	Blank	G	2
2021	28		F	NC	40	Coelma	NO	GG	Blank	TT	1
2021	28		M	NC	19	Korrat sbae	NO	GG	Blank	TT	1
2021	28		F	NC	85	Bab tout	NO	Pleural	C	TT	1
2021	28		F	NC	61	Dar murcia	NO	GG	Blank	TT	1
2021	28		F	NC	26	Sidi talha	NO	Pleural	Blank	TT	1
2021	28		M	NC	60	Sebt kdim	NO	Pleural	Blank	TT	1
2021	28		F	NC	54	Tabola	NO	Pleural	Blank	TT	1
2021	28		F	NC	14	Korrat sbae	NO	GG	C	TT	1
2021	28		F	NC	70	Mellah	NO	Pleural	Blank	TT	1
2021	28		F	NC	45	My hassan	NO	GG	Blank	TT	1
2021	28		F	NC	23	Mhannech	NO	GG	C	TT	1
2021	29		F	NC	70	Samsa	YES	Blank	P	G	1
2021	29		M	NC	69	Zaitouna	YES	Blank	P	TT	1
2021	29		M	R PDV	35	Sidi talha	YES	Blank	P	PDV	9
2021	29		M	R TTT	40	Nekkata	YES	Blank	P	TT	9
2021	29		F	NC	56	AZLA	YES	Blank	P	G	1
2021	29		M	NC	23	Bab tout	YES	Blank	P	TT	1
2021	29		M	NC	36	Boujarrah	YES	Blank	P	G	1
2021	29		M	NC	19	Dersa 3	YES	Blank	P	G	1
2021	29		M	NC	50	Beni hassan	YES	Other	P	TT	1
2021	29		M	NC	34	SDF	YES	Blank	P	TT	2
2021	29		M	NC	41	My hassan	YES	Blank	P	G	1
2021	29		M	NC	59	Nekkata	YES	Blank	P	G	1
2021	29		M	NC	67	Dersa 3	YES	Blank	P	G	1
2021	29		M	NC	27	AZLA	YES	Blank	P	G	1
2021	29		M	NC	77	Dersa 3	YES	Blank	P	TT	1
2021	29		M	NC	49	Samsa	YES	Blank	N	TT	1
2021	29		F	NC	14	My hassan	YES	Blank	P	TT	1
2021	29		M	NC	38	Dersa 3	YES	Blank	N	TT	2
2021	29		M	NC	19	Samsa	YES	Blank	P	TT	2
2021	29		M	NC	52	Boujarrah	YES	Blank	P	G	2
2021	29		M	NC	19	Tabola	YES	Blank	P	G	2
2021	29		M	NC	45	Dersa 3	YES	Blank	P	G	1
2021	29		F	NC	69	Cite scolaire	YES	Blank	P	G	1
2021	29		F	NC	71	Bab tout	YES	Blank	N	TT	1
2021	29		M	NC	37	Beni hassan	YES	Blank	P	TT	1
2021	29		F	NC	67	Seddina	YES	Blank	P	G	1
2021	29	2021-05-04	F	NC	71	AZLA	NO	Pleural	Blank	TT	1
2021	29		M	NC	90	Ouad laou	NO	Pleural	Blank	TT	1
2021	29		M	NC	26	Boujarrah	NO	GG	C	TT	1
2021	29		F	NC	41	My hassan	NO	GG	Blank	TT	1
2021	29		F	NC	43	Mhannech	NO	Peritoneal	Blank	TT	1
2021	29		M	NC	12	Cite scolaire	NO	GG	C	TT	1
2021	29		F	NC	75	Korrat sbae	NO	Pleural	C	TT	1
2021	29		F	NC	67	My hassan	NO	GG	Blank	TT	1
2021	29		F	NC	69	Kassaba	NO	Other	Blank	TT	1
2021	29		F	NC	36	Boujarrah	NO	GG	Blank	TT	1
2021	29		F	NC	79	Bab tout	NO	Pleural	Blank	PDV	1
2021	29		F	NC	19	Mellah	NO	GG	Blank	TT	1
2021	29		M	NC	25	Tabola	NO	Pleural	Blank	TT	1
2021	29		F	NC	19	Zinat	NO	Other	Blank	TT	1
2021	29		F	NC	15	Boujarrah	NO	Pleural	Blank	TT	1
2021	29		F	NC	24	My hassan	NO	GG	C	TT	1
2021	29		M	NC	57	Coelma	NO	Pleural	Blank	TT	1
2021	29		M	NC	55	Mhannech	NO	GG	C	TT	1
2021	29		M	NC	86	Sidi talha	NO	Pleural	Blank	TT	1
2021	29		M	NC	59	Zaitouna	NO	GG	Blank	TT	1
2021	29		F	NC	58	My hassan	NO	GG	C	TT	1
2021	29		F	NC	31	My hassan	NO	GG	C	TT	1
2021	29		M	NC	30	Samsa	NO	GG	C	TT	1
2021	29		F	NC	30	Cite scolaire	NO	Mammaire	C	TT	1
2021	29		F	NC	21	My hassan	NO	GG	C	TT	1
2021	29		F	NC	66	Touilaa	NO	GG	C	TT	1
2021	30		M	NC	45	Kassaba	YES	Blank	P	TT	1
2021	30		F	NC	35	Bab tout	YES	Blank	P	G	1
2021	30		M	NC	40	Nekkata	YES	Blank	P	G	1
2021	30		F	NC	24	Nekkata	YES	Pleural	P	TT	1
2021	30		M	NC	27	Seddina	YES	Blank	P	TT	1
2021	30		M	NC	54	Sidi talha	YES	Blank	P	G	1
2021	30		M	NC	40	Dersa 3	YES	Blank	P	G	1
2021	30		M	R PDV	51	Dersa 3	YES	Blank	P	G	9
2021	30		F	NC	70	Kassaba	YES	Blank	N	TT	1
2021	30		F	NC	66	Dersa 1	YES	Blank	P	TT	1
2021	30		M	NC	24	Dersa 1	YES	Blank	P	TR	2
2021	30		M	NC	19	Boujarrah	YES	Blank	P	G	2
2021	30		F	NC	26	Mhannech	YES	Blank	P	TT	1
2021	30		M	NC	89	Samsa	YES	Blank	P	G	1
2021	30		F	NC	25	Dersa 1	YES	Blank	P	G	1
2021	30		F	R PDV	81	Mhannech	YES	Blank	P	G	2
2021	30		F	NC	24	Dersa 3	YES	Blank	P	G	1
2021	30		M	NC	22	Samsa	YES	Blank	P	TT	1
2021	30		M	NC	22	Kassaba	YES	Blank	P	G	1
2021	30		F	R PDV	21	Coelma	YES	Blank	P	TT	9
2021	30		F	NC	42	AZLA	YES	Blank	P	G	1
2021	30		F	NC	87	Coelma	YES	Blank	P	G	1
2021	30		M	NC	63	My hassan	YES	Blank	P	TT	1
2021	30		M	NC	26	Tabola	YES	Blank	P	G	2
2021	30		M	NC	31	Samsa	YES	Blank	P	TT	2
2021	30		M	NC	23	Beni hassan	YES	Peritoneal	P	G	1
2021	30		F	NC	57	Dersa 1	YES	Blank	P	G	1
2021	30		M	NC	36	Touilaa	YES	Blank	P	G	1
2021	30		M	NC	51	Kassaba	YES	Blank	P	G	1
2021	30		M	NC	35	My hassan	YES	Blank	P	TT	2
2021	30		M	NC	33	Samsa	YES	Blank	P	PDV	1
2021	30		F	NC	86	Samsa	YES	Blank	P	PDV	1
2021	30		F	NC	40	Coelma	YES	Blank	P	PDV	1
2021	30		F	NC	70	Samsa	YES	Blank	P	G	1
2021	30		M	NC	23	Bab tout	YES	Blank	P	TT	1
2021	30		M	R TTT	24	Dersa 3	YES	Blank	P	G	1
2021	30		F	NC	35	My hassan	YES	Blank	P	G	1
2021	30		M	R TTT	40	Dersa 3	YES	Blank	P	G	9
2021	30		M	NC	23	Dersa 1	YES	Blank	P	PDV	1
2021	30		M	NC	41	AZLA	YES	Blank	P	G	2
2021	30		F	R PDV	68	Bab tout	YES	Blank	P	G	9
2021	30	2021-06-30	M	R TTT	71	Samsa	YES	Blank	P	G	1
2021	30	2021-06-01	F	NC	8	Mellah	NO	GG	Blank	TT	1
2021	30		F	NC	75	Samsa	NO	Pleural	Blank	D	1
2021	30		F	NC	34	Samsa	NO	Pleural	Blank	TT	1
2021	30		F	NC	3	Mhannech	NO	GG	C	TT	1
2021	30		M	NC	38	Cite scolaire	NO	Pericardite	Blank	TT	1
2021	30		M	NC	67	Beni hassan	NO	Pleural	Blank	TT	1
2021	30		F	NC	23	Korrat sbae	NO	Pleural	Blank	TT	1
2021	30		M	NC	61	Touilaa	NO	Pericardite	Blank	TT	1
2021	30		M	NC	35	Touilaa	NO	GG	C	TT	1
2021	30		M	NC	63	Touilaa	NO	Pleural	C	TT	1
2021	30		F	NC	27	AZLA	NO	Other	Blank	TT	1
2021	30		M	NC	28	Sebt kdim	NO	Other	Blank	TT	2
2021	30		F	NC	20	My hassan	NO	GG	C	TT	1
2021	30		M	NC	82	Tabola	NO	GG	C	TT	1
2021	30		M	NC	12	Korrat sbae	NO	Other	Blank	TT	2
2021	30		M	NC	54	Dersa 3	NO	Pleural	Blank	TT	1
2021	30		F	NC	42	My hassan	NO	GG	C	TT	1
2021	30		F	NC	67	Malaleyine	NO	GG	Blank	TT	1
2021	30		F	NC	15	Mhannech	NO	Peritoneal	Blank	TT	1
2021	30		F	NC	25	Mellah	NO	GG	C	TT	1
2021	30		F	NC	61	Mhannech	NO	Osteo-articulaire	C	TT	2
2021	30		M	NC	23	Dersa 3	NO	GG	Blank	TT	1
2021	30		M	NC	56	Coelma	NO	Pericardite	Blank	TT	1
2021	30		M	NC	74	Mhannech	NO	Pleural	Blank	TT	1
2021	31	2021-07-09	M	NC	23	AZLA	YES	Blank	P	TT	1
2021	31		M	NC	43	My hassan	YES	Blank	P	G	1
2021	31		M	NC	72	Dersa 1	YES	Blank	P	D	1
2021	31		M	NC	31	Boujarrah	YES	Pleural	P	TT	1
2021	31		M	NC	46	Bab tout	YES	Blank	P	PDV	1
2021	31		M	NC	70	Cite scolaire	YES	Blank	P	G	1
2021	31		M	NC	32	Mellah	YES	Blank	P	TT	1
2021	31		M	NC	84	Coelma	YES	Blank	P	PDV	1
2021	31		F	NC	46	Ben karrich	YES	Blank	P	G	1
2021	31		F	NC	62	Tabola	YES	Blank	P	G	1
2021	31		F	NC	50	Touilaa	YES	Blank	P	TT	1
2021	31		M	NC	41	Boujarrah	YES	Blank	P	G	1
2021	31		M	NC	24	Dersa 3	YES	Blank	P	G	1
2021	31		M	NC	24	Dersa 3	YES	Blank	P	G	1
2021	31		M	NC	62	Touilaa	YES	Blank	P	G	1
2021	31		M	NC	22	Ouad laou	YES	Blank	P	G	1
2021	31		M	NC	32	Nekkata	YES	Blank	P	TT	1
2021	31		M	NC	33	My hassan	YES	Blank	P	G	1
2021	31		M	NC	60	Bab tout	YES	Blank	P	G	1
2021	31		M	NC	47	Touilaa	YES	Blank	P	TT	1
2021	31		M	NC	28	Samsa	YES	Blank	P	TT	1
2021	31		M	NC	38	Nekkata	YES	Blank	P	PDV	1
2021	31		M	NC	28	Samsa	YES	Blank	P	G	1
2021	31		F	R TTT	59	Mhannech	YES	Blank	P	PDV	1
2021	31		F	R TTT	27	Kassaba	YES	Blank	P	G	1
2021	31		M	NC	19	Ben karrich	YES	Blank	P	G	1
2021	31	2021-07-29	F	NC	31	Korrat sbae	YES	Blank	P	G	1
2021	31		F	NC	72	My hassan	NO	Pericardite	Blank	TT	1
2021	31		M	NC	59	Samsa	NO	Osteo-articulaire	Blank	TT	2
2021	31		F	NC	19	Mellah	NO	GG	Blank	TT	1
2021	31		F	NC	38	My hassan	NO	GG	Blank	TT	1
2021	31		M	NC	32	Nekkata	NO	Other	Blank	TT	1
2021	31		M	NC	28	Samsa	NO	GG	C	TT	1
2021	31		M	NC	34	My hassan	NO	Pleural	Blank	TT	1
2021	31		F	NC	64	Touilaa	NO	GG	Blank	TT	1
2021	31		M	NC	19	Sidi talha	NO	GG	C	TT	1
2021	31		M	NC	33	Tabola	NO	Ascit	C	TT	2
2021	31		M	NC	35	Boujarrah	NO	Ascit	Blank	TT	1
2021	31		F	NC	35	Zaitouna	NO	Mammaire	Blank	TT	1
2021	31		M	NC	19	Sidi talha	NO	GG	Blank	TT	1
2021	32	2021-08-02	F	NC	66	Boujarrah	YES	Blank	P	G	1
2021	32		F	NC	67	Boujarrah	YES	Blank	P	G	2
2021	32		F	NC	56	Boujarrah	YES	Blank	N	PDV	1
2021	32		M	NC	48	Samsa	YES	Blank	P	G	2
2021	32		M	NC	20	Kassaba	YES	Blank	P	G	2
2021	32		F	NC	65	Touilaa	YES	Blank	P	TT	2
2021	32		M	NC	18	Touilaa	YES	Blank	P	TT	1
2021	32		M	NC	63	Samsa	YES	Blank	P	G	2
2021	32		M	R PDV	40	My hassan	YES	Blank	P	PDV	9
2021	32		F	NC	27	Touilaa	YES	Blank	P	D	1
2021	32		M	NC	52	Mellah	YES	Blank	P	G	1
2021	32		M	NC	51	Tabola	YES	Blank	P	G	2
2021	32		F	NC	22	Sidi talha	YES	Blank	P	G	1
2021	32		M	NC	34	Boujarrah	YES	Blank	N	TT	1
2021	32		M	NC	67	My hassan	YES	Blank	P	TT	2
2021	32		M	NC	66	Beni hassan	YES	Blank	P	G	2
2021	32		M	NC	59	Korrat sbae	YES	Blank	P	G	2
2021	32		M	NC	78	Cite scolaire	YES	Blank	P	G	2
2021	32		M	NC	19	AZLA	YES	Blank	P	G	1
2021	32		M	NC	59	Zaitouna	YES	Blank	P	G	2
2021	32		M	NC	56	Touilaa	YES	Blank	P	G	1
2021	32		M	NC	27	AZLA	YES	Blank	P	G	1
2021	32		M	NC	29	Malaleyine	YES	Blank	P	G	2
2021	32		M	NC	38	My hassan	YES	Blank	P	G	1
2021	32		M	R TTT	30	Ben karrich	YES	Blank	P	G	9
2021	32		M	NC	52	Touilaa	YES	Blank	P	TT	1
2021	32		M	NC	25	Boujarrah	YES	Blank	P	G	2
2021	32		M	NC	20	Mhannech	YES	Blank	P	G	1
2021	32		M	NC	25	Korrat sbae	YES	Blank	P	G	1
2021	32		M	NC	9	Ben karrich	YES	Blank	P	TT	1
2021	32		F	NC	19	Samsa	YES	Blank	P	G	1
2021	32		M	NC	43	Touilaa	YES	Blank	P	TT	1
2021	32		M	NC	17	Mhannech	YES	Blank	P	G	1
2021	32		F	NC	24	Ben karrich	YES	Blank	P	G	1
2021	32		F	NC	30	Dersa 3	YES	Blank	P	G	2
2021	32		F	NC	21	Dersa 3	YES	Blank	P	TT	1
2021	32		M	NC	19	Bab tout	NO	GG	Blank	TT	1
2021	32		F	NC	46	Zaitouna	NO	GG	C	TT	2
2021	32		F	NC	60	Touilaa	NO	Other	Blank	TT	1
2021	32		M	NC	48	Mhannech	NO	GG	C	TT	1
2021	32		F	NC	81	Mhannech	NO	Osteo-articulaire	Blank	TT	3
2021	32		F	NC	75	Boujarrah	NO	GG	Blank	TT	1
2021	32		F	NC	31	Tabola	NO	Pericardite	Blank	TT	1
2021	32		M	R TTT	62	Kassaba	NO	GG	C	TT	2
2021	32		F	NC	20	Cite scolaire	NO	Pleural	Blank	TT	1
2021	32		M	NC	57	Tabola	NO	Osteo-articulaire	Blank	TT	2
2021	32		M	NC	45	Cite scolaire	NO	GG	Blank	TT	2
2021	32		M	NC	6	Touilaa	NO	GG	Blank	TT	1
2021	32		M	NC	23	Bab tout	NO	Pleural	Blank	TT	1
2021	32		M	NC	33	Nekkata	NO	Pleural	Blank	TT	1
2021	32		M	NC	22	Nekkata	NO	Pleural	Blank	TT	1
2021	32		M	NC	34	Bab tout	NO	Abces	C	TT	1
2021	32		M	NC	18	Boujarrah	NO	Cerebral	C	TT	2
2021	32		M	NC	65	Cite scolaire	NO	Pleural	Blank	TT	1
2021	32		F	NC	29	My hassan	NO	Other	Blank	TT	2
2021	32		M	NC	26	AZLA	NO	Pleural	Blank	TT	2
2021	32		M	NC	62	Dar murcia	NO	Other	Blank	TT	2
2021	32		F	R TTT	21	Boujarrah	NO	Mammaire	Blank	TT	2
2021	32		F	NC	62	Khazzan laou	NO	Osteo-articulaire	Blank	TT	2
2021	32		F	NC	25	Cite scolaire	NO	Pleural	C	TT	1
2021	33	2021-09-07	F	NC	40	Mhannech	YES	Blank	P	G	2
2021	33		F	NC	68	Bab tout	YES	Blank	P	TT	2
2021	33		M	NC	52	Touilaa	YES	Blank	P	G	1
2021	33		F	NC	29	Dersa 3	YES	Blank	P	TT	2
2021	33		M	NC	26	Boujarrah	YES	Blank	P	G	1
2021	33		M	NC	61	Mellah	YES	Blank	P	G	2
2021	33		M	NC	36	Malaleyine	YES	Blank	P	G	1
2021	33		M	NC	17	Touilaa	YES	Blank	P	PDV	1
2021	33		M	NC	21	Kassaba	YES	Blank	P	TT	2
2021	33		M	NC	23	Tabola	YES	Blank	P	G	2
2021	33		F	NC	26	Touilaa	YES	Blank	P	G	2
2021	33		F	NC	87	Boujarrah	YES	Pleural	P	D	1
2021	33		M	NC	26	Cite scolaire	YES	Blank	P	PDV	2
2021	33		M	NC	27	Dersa 3	YES	Blank	P	G	1
2021	33		F	NC	70	Bab tout	YES	Blank	P	TT	2
2021	33		F	NC	20	Samsa	YES	Blank	P	G	2
2021	33		F	NC	49	Beni hassan	YES	Blank	P	G	1
2021	33		M	NC	31	Dar murcia	YES	Blank	P	TT	2
2021	33		M	NC	37	Mhannech	YES	Blank	P	E	1
2021	33		M	NC	38	Touilaa	YES	Blank	P	G	1
2021	33		F	NC	70	My hassan	YES	Blank	P	G	2
2021	33		F	NC	61	Mellah	YES	Blank	P	G	2
2021	33		M	NC	24	Boujarrah	YES	Blank	P	G	2
2021	33		M	NC	67	My hassan	YES	Blank	P	TT	2
2021	33		F	NC	26	Coelma	YES	Blank	P	G	1
2021	33		M	NC	34	Samsa	YES	Blank	P	G	1
2021	33		M	NC	65	Mellah	YES	Blank	P	G	1
2021	33		F	NC	38	Zaitouna	YES	Blank	P	D	2
2021	33		M	R TTT	42	Coelma	YES	Blank	P	PDV	1
2021	33		F	NC	47	My hassan	NO	Pleural	Blank	TT	1
2021	33		F	NC	16	Dersa 3	NO	GG	C	TT	1
2021	33		M	NC	86	Sidi talha	NO	Pleural	Blank	PDV	1
[truncated: 1,615 more rows]

## Sheet: Pulmonary(2019-2023)
YEAR	MONTH	GENDER	STATUS TB	AGE	ADRESS	PTB	EPTB ASSOCIATED	SMEAR RESULTS	TREATMENT OUTCOME	TTT SCHEME
2019	1	M	NC	31	Zaitouna	YES		P	TT	2
2019	1	M	NC	27	Touilaa	YES		P	G	2
2019	1	M	R PDV	30	Fondaq	YES		P	G	1
2019	1	M	NC	30		YES		P	TT	1
2019	1	F	NC	21	Ouad laou	YES		P	G	1
2019	1	M	R PDV	37	Prison local	YES		N	TT	9
2019	1	M	R PDV	30	Prison local	YES		N	TT	9
2019	1	M	NC	56	Tabola	YES		P	G	2
2019	1	F	NC	30	Sidi talha	YES		P	G	2
2019	1	F	NC	13	Tabola	YES		P	G	2
2019	1	M	NC	59	Samsa	YES		P	G	2
2019	1	F	NC	84		YES		P	PDV	1
2019	1	M	NC	50	Dar murcia	YES		P	G	2
2019	1	F	NC	18	Coelma	YES		P	G	2
2019	1	M	NC	49	Zaitouna	YES		P	PDV	2
2019	1	F	NC	51		YES		P	TT	1
2019	1	M	NC	34	Sidi talha	YES		P	G	2
2019	1	F	NC	37	Mellah	YES		P	G	1
2019	1	M	NC	41	Nekkata	YES		P	G	2
2019	1	M	NC	30	My hassan	YES		P	TT	2
2019	1	M	NC	35	Boujarrah	YES		P	TT	1
2019	1	M	R PDV	41	Prison local	YES		N	TT	9
2019	2	M	NC	31		YES		P	TT	1
2019	2	M	R TTT	41		YES		P	G	9
2019	2	F	NC	45	Tabola	YES		P	G	2
2019	2	F	NC	16	Tabola	YES		P	G	2
2019	2	M	NC	28		YES		P	G	1
2019	2	F	NC	56	Tabola	YES		P	G	1
2019	2	F	NC	19	Cite scolaire	YES		P	G	2
2019	2	M	NC	18	Tabola	YES		N	TT	2
2019	2	M	NC	27	Beni hassan	YES		P	G	2
2019	2	F	NC	29	Boujarrah	YES		P	G	1
2019	2	F	R TTT	50	Beni hassan	YES		N	D	9
2019	2	M	NC	44	Beni idder	YES		N	TT	1
2019	2	M	NC	64	Bab tout	YES		P	G	1
2019	2	M	R TTT	63	Dersa 1	YES		P	G	9
2019	2	M	NC	37	Dersa 3	YES		P	TT	1
2019	2	M	R TTT	24	Cite scolaire	YES		P	G	9
2019	2	M	NC	65	Prison local	YES		P	TT	1
2019	2	M	NC	22	Boujarrah	YES		P	G	1
2019	2	M	NC	32		YES		P	TT	1
2019	2	M	NC	45		YES		P	TT	1
2019	2	M	NC	40	Touilaa	YES		P	G	1
2019	2	M	NC	23	Boujarrah	YES		P	TT	2
2019	2	M	NC	20	Coelma	YES		P	E	2
2019	2	M	R PDV	32	Dersa 1	YES		P	G	9
2019	2	M	NC	32	Coelma	YES		P	PDV	2
2019	2	M	NC	57	Mellah	YES		P	G	2
2019	2	M	NC	39	Beni hassan	YES		P	G	1
2019	2	F	NC	51	Beni hassan	YES		P	G	2
2019	2	M	NC	32	Coelma	YES		P	TT	2
2019	2	M	NC	23	Touilaa	YES		P	G	2
2019	2	F	NC	65	Mhannech	YES		N	TT	1
2019	2	F	NC	58		YES		P	TT	1
2019	2	F	NC	38		YES		P	TT	1
2019	2	M	NC	52	Coelma	YES		P	G	2
2019	2	M	NC	54	Zaitouna	YES		P	PDV	2
2019	2	F	NC	26		YES		N	TT	1
2019	2	M	NC	29	Kassaba	YES		P	TT	2
2019	2	M	NC	31	Boujarrah	YES		P	E	2
2019	2	M	NC	29		YES		P	TT	2
2019	2	M	R PDV	42		YES		P	TT	9
2019	2	M	R TTT	29	Mellah	YES		P	TT	9
2019	2	M	NC	32		YES		N	TT	1
2019	2	M	NC	53		YES		P	TR	1
2019	2	M	R PDV	52	Mellah	YES		P	PDV	9
2019	2	F	NC	80	Dersa 1	YES		P	G	1
2019	2	M	R TTT	45	Nekkata	YES		P	TT	9
2019	2	M	NC	54	Nekkata	YES		P	G	2
2019	2	M	NC	22	Ouad laou	YES		P	PDV	2
2019	3	F	NC	74	My hassan	YES		P	G	2
2019	3	M	NC	47	Cite scolaire	YES		P	G	2
2019	3	M	NC	38	Mellah	YES		P	TT	1
2019	3	M	NC	61	Mhannech	YES		N	TT	1
2019	3	M	R PDV	48	Tabola	YES		P	G	9
2019	3	M	NC	55	Malaleyine	YES		N	TT	2
2019	3	F	NC	25	AZLA	YES		N	TT	2
2019	3	F	NC	26	Tabola	YES		N	TT	2
2019	3	F	R TTT	23	Dersa 1	YES		P	G	9
2019	3	F	NC	22	Samsa	YES		N	TT	2
2019	3	F	NC	58	Sidi talha	YES		P	G	2
2019	3	M	R TTT	34	Kassaba	YES		P	E	9
2019	3	F	NC	21	Seddina	YES		P	TT	2
2019	3	M	NC	39	Mellah	YES		P	PDV	2
2019	3	F	NC	53	Touilaa	YES		N	TT	2
2019	3	M	NC	45		YES		N	TT	1
2019	3	M	R PDV	53		YES		P	TT	9
2019	3	M	R TTT	24	Dersa 1	YES		P	G	9
2019	3	F	NC	23	Kassaba	YES		N	TT	1
2019	3	M	NC	40	Touilaa	YES		P	G	1
2019	3	M	NC	37	Dar murcia	YES		P	G	9
2019	3	M	NC	26	Zaitouna	YES		P	TT	2
2019	3	M	R PDV	27	Prison local	YES		P	TT	9
2019	3	M	NC	30	Prison local	YES		P	TT	2
2019	3	M	NC	52	Boujarrah	YES		P	G	1
2019	3	M	NC	45	Korrat sbae	YES		P	G	1
2019	3	M	NC	36	Touilaa	YES		P	TT	2
2019	3	M	NC	30	Touilaa	YES		P	TT	1
2019	3	M	NC	52	Mhannech	YES		P	G	1
2019	3	F	NC	58	Tabola	YES		N	TT	1
2019	3	F	NC	25	Coelma	YES		P	PDV	9
2019	3	M	NC	27	Prison local	YES		P	TT	2
2019	3	F	NC	56	My hassan	YES		N	TT	2
2019	3	F	NC	49	Sidi frij	YES		P	TT	1
2019	3	M	NC	50		YES		P	TT	1
2019	3	F	NC	70		YES		P	TT	1
2019	3	M	NC	29		YES		P	TT	1
2019	3	M	NC	41		YES		P	TT	1
2019	3	F	NC	5	Dersa 1	YES		N	TT	1
2019	3	M	NC	53	Mhannech	YES		P	TT	2
2019	3	M	NC	27		YES		P	TT	1
2019	3	F	NC	48		YES		P	TT	9
2019	4	M	NC	75	Coelma	YES		P	G
2019	4	F	NC	38	Dar murcia	YES		P	TT	1
2019	4	F	NC	26	Ben karrich	YES		P	G	9
2019	4	M	NC	38	Kassaba	YES		P	TT	2
2019	4	F	NC	21	Coelma	YES		N	TT	1
2019	4	M	NC	29	Dersa 1	YES		N	TT	9
2019	4	M	NC	31		YES		P	TT	1
2019	4	M	NC	51		YES		P	TT	1
2019	4	M	NC	58	Bab tout	YES		P	TT	2
2019	4	M	NC	39	Coelma	YES		P	TT	2
2019	4	M	NC	56	Mellah	YES		P	G	9
2019	4	M	NC	38		YES		P	TT	1
2019	4	F	NC	56		YES		P	TT	1
2019	4	F	NC	55		YES		P	TT	1
2019	4	M	NC	39	Ouad laou	YES		P	G	1
2019	4	M	NC	41	Samsa	YES		P	TT	2
2019	4	M	NC	40	My hassan	YES		P	D	2
2019	4	M	NC	21	Samsa	YES		P	G	2
2019	4	F	NC	74	Boujarrah	YES		P	G	2
2019	4	F	NC	5	Touilaa	YES		P	TT	1
2019	4	M	R TTT	62	Touilaa	YES		P	G	9
2019	4	F	R TTT	60	Dar murcia	YES		P	G	9
2019	4	M	NC	77	Samsa	YES		P	G	2
2019	4	M	NC	84	Tabola	YES		P	TT	1
2019	4	M	NC	69	Zaitouna	YES		P	G	2
2019	4	F	NC	53	My hassan	YES		P	G	2
2019	4	F	NC	20	Bab tout	YES		P	TT	2
2019	4	F	NC	8	Dersa 3	YES		P	TT	1
2019	4	F	NC	16	Kassaba	YES		P	G	2
2019	4	M	NC	29	Samsa	YES		P	G	2
2019	4	M	R TTT	41	Samsa	YES		P	G	9
2019	4	F	R TTT	32	My hassan	YES		N	TT	9
2019	4	M	NC	71	Boujarrah	YES		N	TT	1
2019	4	M	NC	22	Tabola	YES		P	G	1
2019	4	M	NC	53	Touilaa	YES		P	PDV	1
2019	4	F	R TTT	88	Cite scolaire	YES		P	G	9
2019	4	F	NC	24	Sidi talha	YES		P	G	1
2019	4	F	NC	87	Tabola	YES		N	TT	2
2019	4	M	NC	35	Beni hassan	YES		N	TT	2
2019	4	M	R TTT	70	Cite scolaire	YES		P	D	9
2019	4	F	NC	47	Beni said	YES		P	D	1
2019	4	F	NC	0.5	Sidi talha	YES		N	TT	1
2019	4	M	NC	32	Ouad laou	YES		P	PDV	2
2019	5	M	R PDV	51	Mhannech	YES		P	G	9
2019	5	M	NC	77	Cite scolaire	YES		P	G	2
2019	5	M	NC	67	Cite scolaire	YES		P	G	2
2019	5	M	NC	66	Touilaa	YES		P	G	1
2019	5	M	NC	76	Fondaq	YES		N	D	2
2019	5	M	R PDV	34	Prison local	YES		P	E	9
2019	5	F	NC	68	My hassan	YES		P	TT	1
2019	5	F	NC	59	Sidi frij	YES		P	TT	2
2019	5	M	R TTT	45	Nekkata	YES		P	PDV	9
2019	5	F	NC	45	Dersa 1	YES		P	G	1
2019	5	M	NC	19	Dar murcia	YES		P	G	1
2019	5	F	NC	77	Nekkata	YES		P	G	1
2019	5	F	NC	27	Korrat sbae	YES		P	G	1
2019	5	M	NC	43	Nekkata	YES		P	TT	9
2019	5	M	NC	69	Tabola	YES		N	TT	2
2019	5	M	NC	36	Bab tout	YES		P	PDV	2
2019	5	M	NC	23	Dersa 3	YES		P	PDV	2
2019	5	F	NC	26	Dersa 3	YES		P	G	2
2019	5	M	NC	70	Dar murcia	YES		P	G	2
2019	5	F	NC	39	Sebt kdim	YES		P	G	2
2019	5	M	NC	21	Touilaa	YES		P	PDV	2
2019	5	M	NC	31	Coelma	YES		N	TT	2
2019	5	F	NC	65	Mellah	YES		P	E	1
2019	5	M	R TTT	49	Korrat sbae	YES		P	G	9
2019	5	M	NC	36	My hassan	YES		P	G	2
2019	5	F	NC	62	Samsa	YES		P	TT	1
2019	5	M	NC	42	Touilaa	YES		P	G	1
2019	5	M	NC	49	Touilaa	YES		P	TT	2
2019	5	M	NC	63	Malaleyine	YES		P	G	2
2019	5	F	NC	55	My hassan	YES	Pleural	N	TT	1
2019	5	M	NC	58	Bab tout	YES		P	TT	1
2019	5	M	NC	27	Samsa	YES		N	TT	1
2019	5	M	NC	79		YES		N	D	1
2019	5	M	NC	43	Dar murcia	YES		N	TT	2
2019	5	M	NC	61	Korrat sbae	YES		P	TT	2
2019	5	M	NC	22	Samsa	YES		P	G	1
2019	5	M	NC	32	Prison local	YES		P	TT	9
2019	5	F	NC	66	Boujarrah	YES		P	G	2
2019	5	M	NC	50	Ouad laou	YES		P	TT	2
2019	5	M	NC	61	Bab tout	YES		P	G	2
2019	5	F	NC	68		YES		P	G	1
2019	5	M	NC	59	Mellah	YES		P	TT	9
2019	5	F	NC	41		YES		P	TT	1
2019	5	M	R TTT	33	Touilaa	YES		P	PDV	9
2019	5	F	NC	19	Mhannech	YES		P	G	2
2019	5	M	NC	27	Sidi frij	YES		P	TT	2
2019	6	F	NC	20	Samsa	YES		P	G	1
2019	6	M	NC	37	Mellah	YES		P	PDV	9
2019	6	F	NC	48	AZLA	YES		P	TT	1
2019	6	M	NC	21	Korrat sbae	YES		P	TT	1
2019	6	M	NC	32		YES		P	TT	1
2019	6	M	NC	47	My hassan	YES		P	G	2
2019	6	M	NC	48	Boujarrah	YES		P	G	2
2019	6	M	NC	60	Fondaq	YES		P	TT	1
2019	6	M	NC	59	Cite scolaire	YES		P	PDV	2
2019	6	M	NC	29	Mhannech	YES		P	G	9
2019	6	F	NC	69	Beni hassan	YES		P	G	1
2019	6	M	NC	41	Zinat	YES		P	G	2
2019	6	M	NC	41	Samsa	YES		P	TT	1
2019	6	M	NC	26	Dersa 1	YES		P	TT	2
2019	6	M	R TTT	72	Samsa	YES		P	E	9
2019	6	M	NC	19		YES		N	TT	1
2019	6	F	NC	29	Ben karrich	YES		P	G	1
2019	6	M	NC	27	Mellah	YES		P	G	1
2019	6	M	NC	74		YES		P	TT	1
2019	6	M	NC	54	Kassaba	YES		P	G	2
2019	6	F	NC	54		YES		N	TT	1
2019	6	M	NC	58		YES		P	TT	1
2019	6	M	NC	45	Cite scolaire	YES		P	G	2
2019	6	M	NC	80	Korrat sbae	YES		P	TT	2
2019	6	M	NC	37	Korrat sbae	YES		P	G	2
2019	6	M	NC	22	Sebt kdim	YES		P	G	2
2019	6	M	NC	37	Bab tout	YES		P	PDV	1
2019	6	M	NC	24	Nekkata	YES		P	G	1
2019	6	M	NC	20	Beni said	YES		P	G	2
2019	6	M	NC	30	Dersa 3	YES		P	G	2
2019	6	M	NC	33	Mhannech	YES		P	TT	2
2019	6	M	NC	74	Cite scolaire	YES	Other	N	TT	3
2019	6	M	NC	80	Cite scolaire	YES		P	G	1
2019	6	M	NC	74	My hassan	YES		P	TT	1
2019	6	M	NC	41	Kassaba	YES		P	E	2
2019	6	M	NC	26	Cite scolaire	YES		P	G	1
2019	7	M	NC	27	Malaleyine	YES		P	G	1
2019	7	M	NC	41	Samsa	YES		P	G	2
2019	7	M	NC	28	Samsa	YES		P	G	2
2019	7	M	NC	36	Dersa 3	YES		P	TT	2
2019	7	M	NC	23	Mhannech	YES		P	TT	2
2019	7	F	NC	28	Cite scolaire	YES		P	TT	2
2019	7	M	NC	19	Nekkata	YES		P	G	1
2019	7	M	NC	57	Mellah	YES		P	G	2
2019	7	F	NC	38	Bab tout	YES		P	G	2
2019	7	M	NC	65	Dersa 3	YES		P	TT	1
2019	7	M	NC	59	Cite scolaire	YES		P	TT	2
2019	7	M	NC	72	Korrat sbae	YES		N	D	1
2019	7	M	NC	29	Sidi talha	YES		P	E	2
2019	7	M	NC	74	Mhannech	YES		P	PDV	2
2019	7	M	NC	30	Tabola	YES		P	PDV	9
2019	7	M	NC	26	Malaleyine	YES		P	G	1
2019	7	F	NC	27	Dersa 1	YES		P	G	2
2019	7	M	NC	75	Kassaba	YES		P	TT	2
2019	7	M	NC	38	Seddina	YES		N	TT	9
2019	7	M	NC	30	Mhannech	YES		P	TT	2
2019	7	M	NC	27	Samsa	YES		N	PDV	1
2019	7	M	NC	20	Touilaa	YES		P	G	1
2019	7	M	NC	23	Fondaq	YES		P	G	1
2019	7	F	NC	22	Samsa	YES		P	G	2
2019	7	M	NC	54	Zaitouna	YES		P	G	2
2019	7	M	NC	62	Dersa 1	YES		P	G	1
2019	7	M	NC	63		YES		P	G	1
2019	7	M	NC	43	My hassan	YES		N	TT	1
2019	7	F	NC	43	Bab tout	YES		P	G	1
2019	7	M	NC	69		YES		P	TT	1
2019	7	F	R TTT	54	Mhannech	YES		N	TT	9
2019	7		R TTT	31	Cite scolaire	YES		P	G	9
2019	7	M	NC	29		YES		N	TT	1
2019	7	F	NC	66	Boujarrah	YES		P	G	1
2019	7	M	NC	20	Coelma	YES		P	G	1
2019	7	F	NC	61	Sidi talha	YES		P	G	1
2019	7	M	NC	32	Bab tout	YES		P	PDV	1
2019	7	M	NC	39	Sidi talha	YES		P	TT	2
2019	7	F	R TTT	22	Coelma	YES		P	TT	9
2019	7	M	R PDV	20	Coelma	YES		P	PDV	9
2019	7	M	NC	26	Dersa 1	YES		P	G	2
2019	7	F	NC	26	Malaleyine	YES		P	G	2
2019	7	F	NC	64	Dersa 1	YES		N	TT	1
2019	8	M	NC	23		YES		P	G	1
2019	8	M	NC	34	Bab tout	YES		N	TT	1
2019	8	M	NC	19	My hassan	YES		N	TT	1
2019	8	F	NC	64	Beni hassan	YES		N	TT	1
2019	8	M	NC	26	Nekkata	YES		P	TT	2
2019	8	M	NC	55	Seddina	YES		P	D	2
2019	8	M	NC	43	Mellah	YES		P	G	2
2019	8	F	NC	64	Korrat sbae	YES		P	TT	2
2019	8	M	NC	53	Dersa 1	YES		P	G	2
2019	8	M	NC	38	Nekkata	YES		P	G	1
2019	8	F	NC	80		YES		N	TT	1
2019	8	M	NC	17	My hassan	YES		P	TT	1
2019	8	F	NC	64	Touilaa	YES		P	TT	1
2019	8	F	NC	59	Korrat sbae	YES		P	D	1
2019	8	M	NC	76	My hassan	YES		P	G	2
2019	8	M	NC	23	Dar murcia	YES		N	TT	1
2019	8	M	R TTT	51	Dersa 3	YES		P	G	9
2019	8	F	NC	53	Mhannech	YES	Pleural	P	G	2
2019	8	M	NC	34	Mhannech	YES		N	TT	2
2019	8	M	NC	70	Nekkata	YES		P	G	1
2019	8	M	NC	30	My hassan	YES		N	TT	2
2019	8	M	NC	31	Ben karrich	YES		N	TT	2
2019	8	F	NC	49	Mhannech	YES			TT	1
2019	8	M	NC	54	Tabola	YES		P	G	2
2019	9	M	NC	3	Coelma	YES		N	TT	1
2019	9	F	NC	23	Sidi talha	YES		P	TR	2
2019	9	F	NC	65	Bab tout	YES		P	G	9
2019	9	F	NC	27	Bab tout	YES		P	TT	1
2019	9	M	NC	36	Korrat sbae	YES		P	TT	2
2019	9	M	NC	42	Boujarrah	YES		P	G	1
2019	9	M	NC	81	Boujarrah	YES		N	D	9
2019	9	M	NC	50	Mellah	YES		P	G	2
2019	9	M	NC	30	Mellah	YES		P	TT	2
2019	9	M	R TTT	35	Cite scolaire	YES		P	G	9
2019	9	F	NC	23	Cite scolaire	YES		N	TR	2
2019	9	M	NC	43	Sahtreyenne	YES		P	PDV	2
2019	9	F	NC	33	Samsa	YES		P	G	2
2019	9	F	NC	57	Ben karrich	YES		P	G	1
2019	9	M	NC	18		YES		P	G	1
2019	9	M	NC	23	Bab tout	YES		P	G	2
2019	9	M	NC	36	Bab tout	YES		N	TT	1
2019	9	M	NC	72	Kassaba	YES		P	G	1
2019	9	M	NC	21		YES		P	TT	1
2019	9	F	NC	39	Ouad laou	YES		P	G	1
2019	9	M	NC	21	Bab tout	YES	Pleural	P	G	1
2019	9	F	NC	50	Khazzan laou	YES		P	G	2
2019	9	F	NC	60	Beni hassan	YES		N	TT	1
2019	9	M	NC	18	Touilaa	YES		P	G	1
2019	9	M	NC	31	Dar murcia	YES		P	E	2
2019	9	F	NC	62	Samsa	YES		P	G	1
2019	9	M	NC	61	Kassaba	YES		N	TT	2
2019	9	F	NC	49	Malaleyine	YES	Pleural	N	D	1
2019	9	M	NC	32	Sidi frij	YES		N	G	2
2019	9	M	NC	45	Dersa 1	YES		P	G	2
2019	9	M	NC	47	Coelma	YES		P	G	2
2019	9	M	R TTT	38	Dersa 1	YES		P	PDV	9
2019	9	M	NC	25	Samsa	YES		P	G	1
2019	9	M	R TTT	37	Khazzan laou	YES		P	TT	9
2019	9	M	NC	25	Coelma	YES		P	G	1
2019	9	M	NC	21	Tabola	YES		N	TT	1
2019	9	M	NC	69	Sidi frij	YES		P	D	2
2019	9	M	NC	68		YES		P	TT	1
2019	9	M	NC	21	Dersa 1	YES		P	PDV	1
2019	9	M	R PDV	41	Boujarrah	YES		P	PDV	9
2019	9	F	NC	59	Touilaa	YES		P	G	2
2019	9	F	NC	60	My hassan	YES		P	G	1
2019	9	M	NC	43	Ouad laou	YES		P	G	2
2019	9	M	NC	41	Sidi talha	YES		P	G	2
2019	9	M	R TTT	38	Mhannech	YES		P	G	9
2019	9	M	NC	34	Sidi talha	YES		P	TT	2
2019	9	M	NC	37	Bab tout	YES		P	TR	1
2019	9	M	NC	28	Coelma	YES		N	TT	2
2019	9	M	R PDV	21	Touilaa	YES		P	PDV	9
2019	9	M	R PDV	23	Samsa	YES		P	PDV	9
2019	9	M	NC	44	Zaitouna	YES		P	G	2
2019	9	M	NC	19	Boujarrah	YES		P	G	1
2019	9	M	NC	63	Dersa 3	YES		P	D	2
2019	9	M	R PDV	50	Zaitouna	YES		P	G	9
2019	9	F	NC	31	Dersa 3	YES		P	G	1
2019	10	M	NC	18	Mellah	YES		P	G	2
2019	10	F	NC	21	Kassaba	YES		P	G	2
2019	10	M	NC	26	Beni hassan	YES		P	G	9
2019	10	F	NC	41	Seddina	YES		P	G	2
2019	10	M	NC	28	Samsa	YES		P	TT	2
2019	10	F	NC	20	Kassaba	YES		P	TT	1
2019	10	M	NC	3	Dar murcia	YES		P	TT	1
2019	10	M	NC	27	Beni hassan	YES		N	TT	1
2019	10	F	NC	70	My hassan	YES		P	D	1
2019	10	F	NC	54	Cite scolaire	YES		P	G	1
2019	10	M	NC	21	Cite scolaire	YES		P	G	2
2019	10	M	NC	54	Cite scolaire	YES		P	G	2
2019	10	M	NC	51	Cite scolaire	YES		P	G	2
2019	10	M	NC	36	Samsa	YES		P	G	2
2019	10	M	NC	19	Boujarrah	YES		P	G	1
2019	10	F	NC	23	Sidi talha	YES		N	TT	1
2019	10	M	NC	27	Sidi talha	YES		P	G	2
2019	10	M	NC	29	Coelma	YES		P	G	1
2019	10	M	NC	39	Samsa	YES		P	G	2
2019	10	M	NC	26	Dar murcia	YES		P	G	1
2019	10	M	NC	28	Prison local	YES		P	TT	2
2019	10	M	NC	28	Prison local	YES		P	PDV	2
2019	10	F	NC	36	Nekkata	YES		P	TT	1
2019	10	F	NC	59	Kassaba	YES		P	G	2
2019	10	M	R PDV	48	Sidi frij	YES		P	PDV	9
2019	10		NC	52	My hassan	YES		P	D	1
2019	10	M	NC	25	Zaitouna	YES		N	D	1
2019	10	M	NC	54	Cite scolaire	YES		P	G	2
2019	10	F	NC	27	Korrat sbae	YES		N	TT	2
2019	10	M	NC	27	Samsa	YES		P	G	1
2019	10	M	NC	39	Samsa	YES		P	PDV	1
2019	10	F	NC	16	Sahtreyenne	YES		N	TT	1
2019	10	M	NC	70	My hassan	YES		P	G	1
2019	10	F	NC	24		YES		P	G	1
2019	10	M	NC	45	Prison local	YES		P	TT	2
2019	10	M	R PDV	31	Boujarrah	YES		P	G	9
2019	10	M	R PDV	29	Sidi talha	YES		P	G	9
2019	10	M	NC	48	Dersa 3	YES		P		2
2019	10	M	NC	51	Boujarrah	YES		P	G	2
2019	10	F	R TTT	74	Cite scolaire	YES		P	PDV	9
2019	10	M	NC	43	Korrat sbae	YES		N	TT	1
2019	10	M	NC	44	Jbel lhbib	YES		P	TT	2
2019	10	M	NC	30	Dersa 3	YES		P	PDV	2
2019	10	F	NC	27	My hassan	YES		P	G	2
2019	11	M	NC	28	Dersa 3	YES		P	G	1
2019	11	M	NC	22	Sebt kdim	YES		P	TT	2
2019	11	M	NC	50	Korrat sbae	YES		P	G	2
2019	11	M	NC	42	Korrat sbae	YES		P	G	2
2019	11	M	NC	30	Touilaa	YES		P	PDV	1
2019	11	M	NC	72		YES		P	E	1
2019	11	M	NC	33	Nekkata	YES		P	G	2
2019	11	M	R TTT	28	Mellah	YES		P	G	9
2019	11	F	NC	41	Cite scolaire	YES		P	G	2
2019	11	M	NC	66	Mhannech	YES		P	G	2
2019	11	M	NC	30	AZLA	YES		P	TT	1
2019	11	M	R PDV	46	Tabola	YES		P	G	9
2019	11	M	NC	29	Nekkata	YES		P	G	1
2019	11	M	NC	17	Nekkata	YES		P	G	2
2019	11	M	R TTT	49	Touilaa	YES		P	G	9
2019	11	M	NC	61	My hassan	YES		P	G	2
2019	11	F	NC	31	Sidi frij	YES		P	G	2
2019	11	M	NC	33	Nekkata	YES		P	TT	1
2019	11	F	NC	25	My hassan	YES		P	G	1
2019	11	M	NC	47	Sidi talha	YES		P	G	2
2019	11	M	NC	34	Mellah	YES		P	G	2
2019	11	F	NC	34	Boujarrah	YES		P	G	1
2019	11	M	NC	26	Tabola	YES		P	G	2
2019	11	M	NC	80	My hassan	YES	Cerebral	P	E	3
2019	11	F	NC	46	My hassan	YES		P	G	1
2019	11	F	NC	23	Mhannech	YES		P	G	1
2019	11	M	NC	57	SDF	YES		P	PDV	2
2019	11	M	NC	64	Touilaa	YES		P	G	2
2019	12	F	NC	2	Mhannech	YES		N	TT	1
2019	12	M	R PDV	43	Korrat sbae	YES		N	PDV	9
2019	12	M	NC	41	Kassaba	YES		P	G	2
2019	12	M	NC	50	Beni hassan	YES		P	G	1
2019	12	F	NC	23	Boujarrah	YES		P	G	2
2019	12	M	R TTT	38	Samsa	YES		P	G	9
2019	12	M	NC	52	Zaitouna	YES		P	G	2
2019	12	M	NC	21	My hassan	YES		P	G	1
2019	12	M	NC	29	Fondaq	YES		P	G	1
2019	12	M	NC	44	Coelma	YES		P	G	2
2019	12	F	NC	27	Mellah	YES		P	G	2
2019	12	M	NC	75	Samsa	YES		N	TT	9
2019	12	M	NC	36	Zaitouna	YES		P	G	2
2019	12	M	NC	64	Korrat sbae	YES		P	G	2
2019	12	M	NC	30	Prison local	YES		P	TT	1
2019	12	M	NC	20	Prison local	YES		P	TT	1
2019	12	M	NC	21	Dersa 3	YES		P	G	1
2019	12	M	NC	31	Ben karrich	YES		P	G	2
2019	12	F	NC	57	Tabola	YES		N	TT	2
2019	12	M	NC	31	Korrat sbae	YES		P	G	1
2019	12	M	NC	62	Dersa 1	YES		P	TT	2
2019	12	M	NC	77	Cite scolaire	YES		P	G	2
2019	12	M	NC	55	Korrat sbae	YES		P	TT	1
2019	12	M	NC	22	Bab tout	YES		N	TT	2
2019	12	M	NC	36	Dersa 3	YES		P	G	2
2019	12	M	NC	32	Kassaba	YES		P	G	1
2019	12	M	NC	41	Samsa	YES		P	G	2
2019	12	M	NC	60	Nekkata	YES		P	G	2
2019	12	M	NC	28	Dersa 1	YES		P	G	1
2019	12	M	NC	59	Prison local	YES		P	TT	2
2019	12	M	NC	68	Cite scolaire	YES		P	TT	9
2019	12	F	NC	16	Kassaba	YES		P	TT	2
2019	12	M	NC	24	Bab tout	YES		N	TT	1
2019	12	M	NC	24	Prison local	YES		P	TT	2
2019	12	M	R PDV	62	Prison local	YES		N	PDV	9
2019	12	F	NC	56	Coelma	YES		N	TT	1
2019	12	M	NC	23	My hassan	YES		P	TT	2
2019	12	M	NC	56	AZLA	YES		P	G	2
2020	13	M	NC	24	Kassaba	YES		P	G	2
2020	13	M	NC	77	Coelma	YES		P	G	1
2020	13	M	NC	25	Touilaa	YES		P	G	1
2020	13	M	NC	31	Mhannech	YES		P	G	2
2020	13	M	NC	95	My hassan	YES		P	G	1
2020	13	M	NC	49	Korrat sbae	YES		P	G	1
2020	13	M	NC	33	Coelma	YES		P	G	1
2020	13	F	NC	4	Dersa 3	YES		N	TT	1
2020	13	M	R TTT	38	Dersa 1	YES		P	G	9
2020	13	M	NC	15	My hassan	YES		P	G	2
2020	13	M	NC	59	Nekkata	YES		P	D	2
2020	13	F	NC	18	Ouad laou	YES		P	G	1
2020	13	M	NC	60	Boujarrah	YES		P	G	1
2020	13	M	NC	29	Touilaa	YES		P	PDV	1
2020	13	M	NC	50	Mhannech	YES		P	G	2
2020	13	F	NC	18	My hassan	YES		P	G	1
2020	13	M	NC	53	Mellah	YES		P		1
2020	13	M	NC	35	Touilaa	YES		N	PDV	1
2020	13	M	NC	22	Boujarrah	YES		P	G	1
2020	13	M	NC	28	Touilaa	YES		P	G	2
2020	13	M	NC	61	Samsa	YES		P	G	1
2020	13	F	NC	58	Dersa 3	YES		P	G	1
2020	13	F	NC	62	Sidi talha	YES		P	G	9
2020	13	M	NC	46	Bab tout	YES		P	G	1
2020	13	F	R TTT	30	Samsa	YES		P	G	9
2020	13	M	NC	55	Dersa 2	YES		P	G	1
2020	13	M	NC	77	Touilaa	YES		P	G	1
2020	13	F	NC	30	Cite scolaire	YES		P	G	9
2020	13	M	NC	30	Ben karrich	YES		P	G	1
2020	13	F	NC	45	Touilaa	YES		P	TT	1
2020	13	M	NC	87	Bab tout	YES		P	G	2
2020	13	M	NC	45	Cite scolaire	YES		P	TT	2
2020	13	M	NC	79	Kassaba	YES		N	TT	2
2020	13	M	NC	18	Boujarrah	YES		P	G	2
2020	13	M	NC	11	Dersa 3	YES		N	TT	1
2020	14	M	NC	54	Touilaa	YES		P	G	1
2020	14	M	NC	28	Boujarrah	YES		P	TT	1
2020	14	M	NC	66	Boujarrah	YES		P	TR	2
2020	14	F	NC	26	Kassaba	YES		N	TT	1
2020	14	M	NC	30	Prison local	YES		P	G	1
2020	14	M	NC	63	My hassan	YES		N	TT	2
2020	14	F	R TTT	28	Korrat sbae	YES		P	G	9
2020	14	M	R ECH	72	Samsa	YES		P	E	9
2020	14	M	NC	32	Prison local	YES		P	E	2
2020	14	M	NC	30	Prison local	YES		P	PDV	1
2020	14	M	NC	72	Cite scolaire	YES		P	TR	9
2020	14	M	NC	11	AZLA	YES		N	TT	1
2020	14	M	NC	30	Zaitouna	YES		P	G	1
2020	14	M	NC	70	Touilaa	YES		P	TT	1
2020	14	M	NC	76	Dersa 3	YES		P	G	1
2020	14	M	NC	49	Mhannech	YES		P	G	1
2020	14	M	R PDV	38	Beni hassan	YES		P	TT	9
2020	14	F	NC	58	Dersa 3	YES		P	G	1
2020	14	F	NC	68	Bab tout	YES		N	TT	2
2020	14	F	NC	49	Dersa 3	YES		P	TT	2
2020	14	F	NC	15	Dersa 3	YES		N	TT	1
2020	14	M	R PDV	45	Fondaq	YES		N	TT	9
2020	14	M	NC	58	Korrat sbae	YES		P	G	1
2020	14	F	NC	27	Boujarrah	YES		N	TT	1
2020	14	M	NC	45	Mhannech	YES		P	D	1
2020	14	F	NC	60	Ben karrich	YES		P	G	1
2020	14	M	NC	56	Mhannech	YES		P	G	1
2020	14	M	R PDV	35	Dersa 3	YES		P	TT	9
2020	14	M	NC	63	Tabola	YES		P	TR	2
2020	14	M	R PDV	22	My hassan	YES		P	G	9
2020	14	M	NC	63	Bab tout	YES		N	PDV	2
2020	14	F	NC	39	Dar murcia	YES		P	G	1
2020	14	M	NC	19	Cite scolaire	YES		P	G	1
2020	14	M	NC	52	Sidi talha	YES		P	TR	2
2020	14	F	NC	78		YES		P	G	1
2020	14	M	NC	28	Samsa	YES		P	G	1
2020	14	M	NC	31	Bab tout	YES		P	G	1
2020	14	M	NC	61	Sidi frij	YES		P	TT	1
2020	15	F	R PDV	87	My hassan	YES		P	D	9
2020	15	M	NC	56	Mellah	YES		P	E	2
2020	15	M	NC	30	Prison local	YES		P	TT	2
2020	15	F	NC	23	Boujarrah	YES		P	TT	1
2020	15	M	NC	26	My hassan	YES		P	TT	2
2020	15	M	NC	49	Malaleyine	YES		P	G	1
2020	15	M	NC	17	Dersa 1	YES		P	G	2
2020	15	M	NC	56	Cite scolaire	YES		N	TT	2
2020	15	M	R TTT	52	Touilaa	YES		P	G	9
2020	15	M	NC	43	Nekkata	YES		P	G	2
2020	15	M	NC	79	Touilaa	YES		N	TT	1
2020	15	F	NC	19		YES		N	TT	1
2020	15	M	NC	60	Dersa 1	YES		P	PDV	1
2020	15	M	NC	30	Kassaba	YES		P	TT	1
2020	15	F	NC	13	Khazzan laou	YES		P	G	1
2020	15	M	NC	18	Mellah	YES		P	G	2
2020	15	M	NC	60	Mellah	YES		P	G	1
2020	15	F	NC	60	Dar murcia	YES		P	G	1
2020	15	M	NC	31	Boujarrah	YES		P	TT	1
2020	15	M	NC	57	Mhannech	YES		P	G	2
2020	15	M	NC	51	Mellah	YES		P	G	1
2020	15	M	R TTT	34	Samsa	YES		N	TT	9
2020	15	M	NC	54	Coelma	YES		P	TT	2
2020	15	M	NC	84	Dersa 3	YES		N	TT	2
2020	15	M	NC	47	Korrat sbae	YES		P	TT	2
2020	15	M	NC	83	Dar murcia	YES		P	G	1
2020	15	M	NC	75	Nekkata	YES		N	TT	1
2020	15	M	NC	30	Ouad laou	YES		P	TT	1
2020	15	M	NC	61	Mellah	YES		N	TT	1
2020	15	F	NC	68	Dersa 3	YES		P	TT	1
2020	15	M	NC	71	Dar murcia	YES		N	TT	2
2020	15	M	NC	70	Mhannech	YES		P	G	1
2020	15	F	NC	32	My hassan	YES	GG		TT	1
2020	15	M	NC	56	Mhannech	YES		N	TT	1
2020	15	F	NC	28	Dersa 1	YES		P	TT	1
2020	15	M	NC	37	Sidi talha	YES		P	TT	2
2020	15	M	NC	29	Dersa 1	YES		P	TT	2
2020	15	M	NC	28	Mhannech	YES		P	TT	1
2020	15	M	NC	37	Dar murcia	YES		P	TT	1
2020	16	M	NC	24	Kassaba	YES		N	TT	1
2020	16	M	NC	41	Ouad laou	YES		P	TT	2
2020	16	M	NC	29	Samsa	YES		N	TT	2
2020	16	M	NC	34	Samsa	YES		P	TR	1
2020	16	F	NC	16	Touilaa	YES		P	G	9
2020	16	M	NC	64	My hassan	YES		P	G	2
2020	16	F	NC	71	Mhannech	YES		P	TT	1
2020	16	M	R TTT	39	Tabola	YES		P	G	9
2020	16	M	NC	30	Dersa 3	YES		P	PDV	2
2020	16	F	NC	18	Dersa 1	YES		P	G	1
2020	16	M	NC	67	Sidi talha	YES		N	TT	2
2020	16	M	NC	21	Samsa	YES		P	TT	1
2020	16	F	NC	22	Ben karrich	YES		N	TT	1
2020	16	F	NC	27	Dersa 1	YES		P	G	2
2020	16	M	NC	32	Dar murcia	YES		P	G	1
2020	16	M	NC	26	Cite scolaire	YES		P	G	2
2020	16	M	NC	23	Tabola	YES		P	G	1
2020	16	F	NC	25	Cite scolaire	YES		P	G	2
2020	16	M	NC	41	Cite scolaire	YES		P	TT	1
2020	16	M	NC	61	Tabola	YES		N	TT	1
2020	16	F	NC	32	AZLA	YES		P	G	1
2020	17	M	NC	54	My hassan	YES		P	G	2
2020	17	M	NC	31	Dersa 1	YES		P	PDV	2
2020	17	M	R PDV	22	Kassaba	YES		P	PDV	9
2020	17	M	NC	32	Ben karrich	YES		P	G	2
2020	17	M	NC	54	Sidi talha	YES		P	G	1
2020	17	M	R TTT	20	Mellah	YES		P	G	9
2020	17	M	NC	37	Coelma	YES		P	G	2
2020	17	F	NC	42	Dersa 3	YES		P	G	2
2020	17	F	NC	23	AZLA	YES		P	TT	1
2020	17	M	NC	38	Ben karrich	YES		N	PDV	2
2020	17	M	NC	40	Boujarrah	YES		P	PDV	2
2020	17	M	NC	45	Bab tout	YES		P	G	2
2020	17	M	NC	43	Sebt kdim	YES		P	G	1
2020	17	M	NC	80	Bab tout	YES	Osteo-articulaire		TT	2
2020	17	M	NC	23	Samsa	YES		P	G	2
2020	17	M	NC	30	Zaitouna	YES		P	G	1
2020	17	M	NC	26	Samsa	YES		P	G	1
2020	17	M	NC	54	Boujarrah	YES		N	TT	2
2020	17	M	NC	39	Mhannech	YES		P	TT	1
2020	17	M	NC	65	Dersa 3	YES		P	G	2
2020	17	F	NC	62	Mellah	YES		P	G	1
2020	17	F	R TTT	37	Samsa	YES		P	G	9
2020	17	F	NC	37	Coelma	YES		P	G	2
2020	17	F	NC	59	Beni hassan	YES		P	G	1
2020	17	F	NC	65	Cite scolaire	YES		P	G	1
2020	17	F	R TTT	24	Kassaba	YES		P	G	9
2020	17	M	R TTT	53	Korrat sbae	YES		P	G	2
2020	18	F	NC	23	Dersa 3	YES		P	G	1
2020	18	F	NC	23	My hassan	YES		P	G	2
2020	18	M	NC	58	Cite scolaire	YES		P	G	2
2020	18	M	NC	60	My hassan	YES		N	TT	2
2020	18	M	NC	26	Dersa 3	YES		P	G	1
2020	18	M	NC	28	Sidi talha	YES		P	G	2
2020	18	M	NC	43	Mellah	YES		P	G	2
2020	18	F	NC	42	Mhannech	YES		P	TT	2
2020	18	M	NC	16	Kassaba	YES		P	G	1
2020	18	F	NC	30	Dar murcia	YES		P	TT	1
2020	18	M	R TTT	47	AZLA	YES		P	G	9
2020	18	F	NC	70	Dersa 3	YES		P	G	2
2020	18	F	NC	27	Ben karrich	YES		N	TT	1
2020	18	M	NC	29	Mellah	YES		P	TT	2
2020	18	F	NC	27	Kassaba	YES		P	G	1
2020	18	M	R PDV	41	Bab tout	YES		P	PDV	9
2020	18	M	NC	34	Touilaa	YES		P	TT	1
2020	18	M	NC	31	Touilaa	YES		P	TR	9
2020	18	M	NC	5	Sebt kdim	YES	Osteo-articulaire	P	TT	3
2020	18	M	NC	65	Boujarrah	YES		P	G	1
2020	18	F	NC	37	Boujarrah	YES		P	G	1
2020	18	F	NC	58	Dersa 3	YES		P	G	1
2020	18	M	NC	59	AZLA	YES		P	G	1
2020	18	M	NC	22	Cite scolaire	YES		P	PDV	1
2020	18	M	NC	76	Tabola	YES		P	G
2020	18	F	NC	14	Touilaa	YES		P	G	1
2020	18	F	NC	67	Dar murcia	YES		N	TT	1
2020	18	M	NC	20	Ouad laou	YES		P	G	1
2020	18	F	R TTT	59	Nekkata	YES		P	G	9
2020	18	M	NC	44	Touilaa	YES		P	TT	1
2020	18	F	NC	16	Samsa	YES		P	G	1
2020	18	F	NC	23	Bab tout	YES		P	G	2
2020	18	F	NC	37	My hassan	YES		P	G	2
2020	18	F	NC	60	Tabola	YES		P	TT	2
2020	18	M	NC	56	Ben karrich	YES		P	G	1
2020	18	F	NC	17	Boujarrah	YES		P	G	1
2020	18	F	NC	26	Dersa 3	YES		P	G	2
2020	18	F	NC	58	Samsa	YES		P	G	2
2020	19	F	NC	24	Zinat	YES		N	TT	2
2020	19	M	NC	64	Sidi frij	YES		N	TT	1
2020	19	M	NC	31	Beni hassan	YES		N	TT	1
2020	19	M	NC	33	Dar murcia	YES		P	G	2
2020	19	M	NC	25	My hassan	YES		P	G	1
2020	19	M	NC	55	Boujarrah	YES		P	TR	1
2020	19	M	NC	32	Touilaa	YES			TT	2
2020	19	F	NC	68	Mellah	YES		P	E	1
2020	19	M	NC	17	Cite scolaire	YES		P	G	1
2020	19	M	NC	32	Nekkata	YES		P	PDV	2
2020	19	F	NC	25	Dersa 1	YES		P	G	2
2020	19	M	NC	41	Samsa	YES		P	G	2
2020	19	M	NC	33	My hassan	YES		P	G	2
2020	19	F	R PDV	66	Nekkata	YES		P	G	9
2020	19	M	NC	34	Seddina	YES		P	G	2
2020	19	M	NC	79	Jbel lhbib	YES		N	D	1
2020	19	M	NC	71	Dersa 1	YES		N	TT	2
2020	19	F	NC	67	Nekkata	YES		P	PDV	1
2020	19	M	NC	63	Mhannech	YES		N	TT	1
2020	19	F	NC	59	My hassan	YES		P	G	2
2020	19	M	NC	51	My hassan	YES		N	TT	2
2020	19	M	NC	17	Beni hassan	YES		P	TT	2
2020	19	M	NC	66	Sidi talha	YES		P	G	1
2020	19	F	NC	63	Touilaa	YES		P	G	2
2020	19	M	NC	22	Mellah	YES		P	G	2
2020	19	M	NC	29	Touilaa	YES		P	G	1
2020	19	M	NC	54	Samsa	YES		P	TT	2
2020	19	M	NC	54	My hassan	YES		P	G	1
2020	19	F	NC	40	Coelma	YES		N	PDV	1
2020	20	M	NC	21	Ouad laou	YES		P	PDV	1
2020	20	M	NC	29	Cite scolaire	YES		P	G	1
2020	20	M	R TTT	21	Kassaba	YES		P	G	9
2020	20	M	NC	32	Samsa	YES		P	TT	2
2020	20	M	NC	44	Prison local	YES		P	TR	9
2020	20	M	R TTT	60	Mellah	YES		P	TT	9
2020	20	F	NC	50	Bab tout	YES		P	G	2
2020	20	M	NC	52	Malaleyine	YES		P	G	1
2020	20	M	NC	39	My hassan	YES		P	PDV	9
2020	20	M	NC	70	Malaleyine	YES		P	D	2
2020	20	M	NC	71	Mhannech	YES		N	TT	2
2020	20	F	NC	42	Sidi talha	YES		P	G	2
2020	20	M	R TTT	52	Cite scolaire	YES		P	D	9
2020	20	M	NC	55	My hassan	YES		P	TT	1
2020	20	M	NC	35	Samsa	YES		P	TT	1
2020	20	M	NC	32	Touilaa	YES		P	TT	2
2020	20	M	NC	30	Mellah	YES		P	G	2
2020	20	M	NC	23	Samsa	YES		N	TT	2
2020	20	M	NC	62	Mellah	YES		P	G	2
2020	20	F	NC	20	My hassan	YES		P	TT	2
2020	20	F	NC	70	Kassaba	YES		P	G	1
2020	20	M	NC	25	Kassaba	YES		P	G	2
2020	20	M	NC	31	Bab tout	YES		P	G	2
2020	20	M	R TTT	62	Sidi talha	YES		P	G	9
2020	20	F	NC	32	My hassan	YES		P	G	1
2020	20	F	NC	56	Bab tout	YES		P	G	1
2020	20	F	NC	31	Korrat sbae	YES		P	G	1
2020	20	M	R PDV	73	Tabola	YES		P	G	9
2020	20	F	NC	55	Korrat sbae	YES		P	G	1
2020	20	M	NC	58	Samsa	YES		P	G	1
2020	20	F	NC	16	Coelma	YES		P	G	1
2020	20	F	NC	61	Mhannech	YES		N	TT	2
2020	20	F	NC	65	Dersa 3	YES		P	TT	2
2020	20	M	NC	44	Samsa	YES		P	TT	2
2020	20	F	NC	73	Dersa 3	YES		P	G	2
2020	20	M	NC	59	My hassan	YES		P	G	2
2020	20	M	NC	30	Tabola	YES		P	G	1
2020	21	M	NC	23	Touilaa	YES		P	G	2
2020	21	M	R TTT	33	Samsa	YES		P	G	1
2020	21	M	NC	70	Nekkata	YES		P	G	2
2020	21	M	NC	67	Dersa 3	YES		P	D	2
2020	21	F	NC	20	Ouad laou	YES		P	TT	1
2020	21	F	NC	41	Mellah	YES		P	G	1
2020	21	F	NC	68	Tabola	YES		P	G	2
2020	21	M	R TTT	42	Samsa	YES		P	G	2
2020	21	M	NC	27	Korrat sbae	YES		N	TT	1
2020	21	M	NC	60	Dersa 3	YES		P	D	1
2020	21	M	R TTT	58	Dersa 1	YES		P	G	9
2020	21	M	NC	54	Zinat	YES		P	G	2
2020	21	F	NC	63	Samsa	YES		N	TT	1
2020	21	M	NC	31	Nekkata	YES		P	TT	1
2020	21	M	NC	40	Coelma	YES		P	G	2
2020	21	M	NC	42	Sidi talha	YES		P	G	2
2020	21	M	NC	29	Samsa	YES		N	TR	9
2020	21	F	NC	30	Coelma	YES		P	TT	2
2020	21	M	NC	31	Coelma	YES		P	G	1
2020	21	M	NC	29	Cite scolaire	YES		P	TT	9
2020	21	F	NC	60	Beni idder	YES		P	G	2
2020	21	M	NC	84	Mhannech	YES		P	G	2
2020	21	M	NC	24	My hassan	YES		P	TT	2
2020	21	M	NC	34	Samsa	YES		P	G	2
2020	21	F	NC	44	Sebt kdim	YES		P	G	2
2020	21	M	NC	72	Fondaq	YES		N	TT	1
2020	22	M	NC	46	Dersa 3	YES		P	G	2
2020	22	F	NC	75	My hassan	YES		P	D	2
2020	22	M	NC	24	Boujarrah	YES		P	TT	2
2020	22	F	NC	69	Tabola	YES		P	G	1
2020	22	F	NC	30	Tabola	YES		P	G	2
2020	22	M	R PDV	33	Bab tout	YES		P	G	9
2020	22	M	NC	22	Samsa	YES		P	G	2
2020	22	M	R TTT	32	Tabola	YES		P	G	9
2020	22	M	NC	58	Mellah	YES		P	TT	9
2020	22	M	NC	51	Cite scolaire	YES		P	TT	1
2020	22	M	NC	19	Samsa	YES		P	G	1
2020	22	M	R TTT	26	Kassaba	YES		N	TT	9
2020	22	M	NC	40	Sahtreyenne	YES		P	PDV	1
2020	22	F	NC	33	Samsa	YES		P	G	1
2020	22	M	NC	21	Ouad laou	YES		P	G	1
2020	22	F	NC	26	My hassan	YES		P	G	1
2020	22	F	NC	57	Dar murcia	YES		P	G	1
2020	22	M	NC	67	Beni hassan	YES		P	G	2
2020	22	M	NC	30	Prison local	YES		P	TT	1
2020	22	M	NC	36	AZLA	YES		P	TT	1
2020	22	F	NC	55	Dersa 3	YES		P	G	1
2020	22	M	NC	65	Boujarrah	YES		N	TT	1
2020	22	F	NC	16	Samsa	YES		P	G	1
2020	22	M	R PDV	21	Coelma	YES		P	PDV	9
2020	22	M	NC	50	Dersa 1	YES		P	PDV	2
2020	22	M	R TTT	44	Bab tout	YES		P	PDV	9
2020	22	F	NC	26	Korrat sbae	YES		P	TT	1
2020	23	M	NC	25	Mellah	YES		P	G	1
2020	23	M	NC	52	Bab tout	YES		P	G	1
2020	23	M	NC	35	Cite scolaire	YES		P	G	1
2020	23	M	NC	95	Cite scolaire	YES		P	TR	2
2020	23	M	NC	24	Beni hassan	YES		P	G	1
2020	23	F	NC	24	Dar murcia	YES		P	G	1
2020	23	M	NC	38	My hassan	YES		N	TT	1
2020	23	M	NC	40	Dersa 1	YES		P	G	1
2020	23	M	NC	18	Dersa 3	YES		P	G	1
2020	23	F	NC	64	Samsa	YES		P	G	1
2020	23	F	NC	43	Samsa	YES		P	TT	1
2020	23	M	NC	30	Sidi talha	YES		P	G	1
2020	23	M	NC	27	Sidi talha	YES		P	TT	1
2020	23	M	R TTT	28	Cite scolaire	YES		P	TT	9
2020	23	M	NC	26	My hassan	YES		N	E	1
2020	23	M	R TTT	49	Nekkata	YES		P	G	9
2020	23	M	NC	23	My hassan	YES		N	TT	1
2020	23	F	NC	26	Dar murcia	YES		P	G	1
2020	23	F	NC	36	My hassan	YES		P	TT
2020	23	M	NC	51	My hassan	YES		P	G	1
2020	23	F	NC	60	Boujarrah	YES		P	G	2
2020	23	M	NC	21	Samsa	YES		P	G	1
2020	23	F	NC	22	Dersa 1	YES		P	G	1
2020	24	M	R TTT	39	Dersa 3	YES		P	PDV	9
2020	24	F	NC	55	Bab tout	YES		N	TT	1
2020	24	F	NC	27	Tabola	YES		P	G	1
2020	24	M	R PDV	24	Mhannech	YES		P	TT	9
2020	24	M	NC	25	Beni hassan	YES		P	G	2
2020	24	F	NC	20	Touilaa	YES		P	G	2
2020	24	M	NC	77	Samsa	YES		N	TT	1
2020	24	M	NC	22	Boujarrah	YES		P	G	2
2020	24	M	R PDV	56	Mellah	YES		P	TT	9
2020	24	M	R TTT	43	Bab tout	YES		P	PDV	9
2020	24	F	R PDV	17	Kassaba	YES		P	PDV	9
2020	24	M	R TTT	51	Mellah	YES		P	G	9
2020	24	M	R TTT	36	Dersa 1	YES		P	G	9
2020	24	M	NC	50	Ouad laou	YES		P	PDV	9
2020	24	F	NC	63	Nekkata	YES		P	G	1
2020	24	M	NC	46	Ben karrich	YES		P	G	1
2020	24	M	NC	37	Dersa 3	YES		P	TT	9
2020	24	M	NC	21	Kassaba	YES		P	G	1
2020	24	F	NC	67	Bab tout	YES		P	G	1
2020	24	M	NC	30	Kassaba	YES		P	TT	2
2020	24	M	NC	55	Ben karrich	YES		P	G	2
2020	24	M	NC	25	Samsa	YES		P	PDV	1
2020	24	M	NC	29	Boujarrah	YES		P	G	1
2020	24	F	R TTT	27	Dar murcia	YES		P	G	9
2020	24	M	NC	43	Samsa	YES		P	TT	2
2020	24	M	NC	23	My hassan	YES		P	G	2
2020	24	M	NC	48	AZLA	YES		N	TT	1
2020	24	M	NC	68	Dersa 3	YES		P	G	1
2020	24	M	NC	44	Dersa 1	YES		P	G	1
2020	24	M	NC	73	Sidi talha	YES		P	G	2
2020	24	M	NC	80	Kassaba	YES		P	D	2
2021	25	M	NC	30	Bab tout	YES		N	TT	1
2021	25	M	NC	48	Dersa 1	YES		P	G	1
2021	25	M	NC	26	Mhannech	YES		N	TT	1
2021	25	M	NC	45	My hassan	YES		P	TT	2
2021	25	M	NC	23	Cite scolaire	YES		P	G	1
2021	25	M	NC	38	Sebt kdim	YES		P	TT	1
2021	25	M	NC	49	Tabola	YES		P	PDV	2
2021	25	F	NC	65	Jbel lhbib	YES		P	G	1
2021	25	M	NC	38	Bab tout	YES		P	G	2
2021	25	M	NC	45	Zaitouna	YES		P	G	2
2021	25	F	NC	54	Bab tout	YES		P	G	2
2021	25	F	NC	19	Bab tout	YES		P	G	1
2021	25	F	NC	36	Kassaba	YES		P	TT	2
2021	25	F	NC	14	Boujarrah	YES		N	TT	2
2021	25	M	NC	31	Beni hassan	YES		P	G	1
2021	25	M	R TTT	22	Samsa	YES		P	G	9
2021	25	M	NC	57	Cite scolaire	YES		P	G	1
2021	25	M	NC	56	Mellah	YES		P	PDV	1
2021	25	M	NC	60	Bab tout	YES		P	G	2
2021	25	M	NC	46	Korrat sbae	YES		P	TT	1
2021	25	M	NC	27	Ben karrich	YES		P	PDV	1
2021	26	F	NC	19	Dar murcia	YES		P	G	1
2021	26	F	NC	27	Samsa	YES		P	G	1
2021	26	M	NC	65	Dar murcia	YES		P	TT	1
2021	26	M	NC	57	Dersa 1	YES		N	TT	1
2021	26	M	NC	37	Kassaba	YES		P	PDV	1
2021	26	M	NC	44	Nekkata	YES		P	G	9
2021	26	M	NC	26	Bab tout	YES		P	TT	1
2021	26	M	NC	27	Bab tout	YES		P	TT	1
2021	26	M	NC	68	Kassaba	YES		N	TT	1
2021	26	M	NC	29	Mellah	YES		P	G	1
2021	26	F	NC	26	Dersa 1	YES		P	TT	1
2021	26	F	NC	81	Korrat sbae	YES		P	PDV	1
2021	26	F	NC	35	Sidi talha	YES		P	E	2
2021	26	M	NC	66	Samsa	YES		P	TT	1
2021	26	M	NC	28	Samsa	YES		P	G	2
2021	26	F	NC	71	Sidi frij	YES		P	D	1
2021	26	F	NC	22	Seddina	YES		P	G	1
2021	26	M	NC	23	Cite scolaire	YES		P	G	1
2021	26	M	NC	44	Mhannech	YES		P	G	1
2021	26	M	NC	32	My hassan	YES		P	G	1
2021	26	F	NC	70	Boujarrah	YES		P	G	1
2021	26	M	NC	19	Fondaq	YES		P	G	2
2021	26	M	NC	38	Mhannech	YES		P	TT	1
2021	26	F	NC	19	My hassan	YES		P	G	2
2021	26	F	NC	25	Mhannech	YES		P	G	1
2021	26	F	NC	37	Boujarrah	YES		P	G	2
2021	26	M	NC	78	Beni harchen	YES		P	TT	1
2021	26	F	NC	26	Korrat sbae	YES		P	G	1
2021	26	F	NC	60	Dersa 1	YES		P	G	2
2021	26	M	NC	51	Touilaa	YES		P	G	2
2021	26	M	NC	62	Dersa 3	YES		N	TT	1
2021	26	M	R TTT	42	Samsa	YES		P	G	9
2021	26	F	NC	38	Zaitouna	YES		N	TT	1
2021	27	F	NC	28	Mhannech	YES		P	G	1
2021	27	F	NC	72	My hassan	YES		P	G	2
2021	27	M	R TTT	38	Dersa 3	YES		P	PDV	9
2021	27	M	R TTT	53	Cite scolaire	YES		P	G	1
2021	27	F	NC	21	Ben karrich	YES		P	G	1
2021	27	F	NC	68	Coelma	YES		P	TT	1
2021	27	F	NC	27	Samsa	YES		P	G	1
2021	27	M	R TTT	71	Mhannech	YES		P	G	9
2021	27	M	R PDV	32	Dersa 3	YES		P	PDV	1
2021	27	M	NC	27	Ouad laou	YES		P	G	1
2021	27	M	R TTT	46	Sidi talha	YES		P	TT	1
2021	27	F	NC	34	My hassan	YES		P	G	1
2021	27	F	NC	65	Sidi frij	YES		P	D	2
2021	27	M	R TTT	60	Cite scolaire	YES		P	G	1
2021	27	M	NC	15	Boujarrah	YES		P	G	1
2021	27	F	NC	64	Cite scolaire	YES		P	G	1
2021	27	M	NC	70	Korrat sbae	YES		P	G	2
2021	27	F	NC	58	Sidi talha	YES		P	G	2
2021	27	F	NC	21	Malaleyine	YES		P	G	1
2021	27	M	NC	25	Boujarrah	YES		P	G	2
2021	27	M	NC	67	Mellah	YES		P	G	2
2021	27	M	NC	35	Samsa	YES		P	TT	2
2021	27	M	NC	25	Bab tout	YES		P	TT	2
2021	27	M	NC	39	Boujarrah	YES		N	TT	2
2021	27	M	NC	87	Samsa	YES		P	G	1
2021	27	M	NC	34	Sidi talha	YES		P	G	1
2021	27	M	NC	56	Kassaba	YES		P	G	1
2021	27	F	NC	21	Coelma	YES		P	G	2
2021	27	M	NC	20	Touilaa	YES		P	G	1
2021	27	M	NC	80	Beni idder	YES		P	TT	1
2021	27	M	NC	59	Boujarrah	YES		P	G	1
2021	27	M	NC	17	Dersa 3	YES		P	G	1
2021	27	M	NC	25	Prison local	YES		P	TR	2
2021	27	M	NC	24	Prison local	YES		P	TT	2
2021	28	F	NC	85	Boujarrah	YES		P	G	1
2021	28	M	NC	60	Coelma	YES		N	TT	1
2021	28	M	NC	25	Ben karrich	YES		P	PDV	1
2021	28	M	NC	20	Dersa 3	YES		P	TT	1
2021	28	M	NC	31	Samsa	YES		P	TT	9
2021	28	M	R TTT	60	Kassaba	YES		P	G	9
2021	28	M	NC	32	Mellah	YES		P	G	1
2021	28	F	NC	16	Dersa 3	YES		P	G	2
2021	28	M	NC	70	My hassan	YES		P	D	2
2021	28	M	R PDV	35	My hassan	YES		P	TT	9
2021	28	M	NC	60	My hassan	YES		P	G	1
2021	28	M	NC	40	Mhannech	YES		P	G	1
2021	28	M	NC	36	Samsa	YES		P	G	2
2021	28	F	NC	39	Tabola	YES		N	TT	2
2021	28	M	NC	42	SDF	YES		P	G	2
2021	28	M	NC	23	Bab tout	YES		P	G	2
2021	28	M	NC	29	Ben karrich	YES		P	G	2
2021	28	F	NC	63	Tabola	YES		P	G	1
2021	28	M	NC	56	Dersa 1	YES		P	G	1
2021	28	M	NC	50	Kassaba	YES		P	G	2
2021	28	M	NC	21	Ouad laou	YES		P	G	2
2021	28	M	R PDV	26	Touilaa	YES		P	TT	9
2021	28	M	R TTT	29	Samsa	YES		P	G	9
2021	28	M	NC	76	My hassan	YES		P	TT	1
2021	28	M	NC	51	Dar murcia	YES		P	G	2
2021	28	M	NC	34	Samsa	YES		P	G	1
2021	28	M	NC	27	Nekkata	YES		P	G	1
2021	28	M	NC	35	Samsa	YES		P	G	9
2021	28	M	R TTT	39	Prison local	YES		P	G	9
2021	28	M	NC	48	Mhannech	YES		P	TT	1
2021	28	M	R TTT	36	Beni hassan	YES		P	G	9
2021	28	M	NC	21	Mhannech	YES		P	G	2
2021	28	M	NC	65	Touilaa	YES		N	TT	1
2021	28	M	NC	77	Boujarrah	YES		P	G	2
2021	28	M	NC	65	Dersa 3	YES		P	G	2
2021	28	F	NC	20	Samsa	YES		N	TT	1
2021	28	F	NC	79	Dersa 3	YES			D	1
2021	28	F	NC	35	Dersa 3	YES		N	TT	1
2021	28	M	NC	30	Nekkata	YES		P	TT	2
2021	28	F	NC	30	Boujarrah	YES		P		9
2021	28	F	NC	48	Sidi talha	YES		P	G	1
2021	29	F	NC	70	Samsa	YES		P	G	1
2021	29	M	NC	69	Zaitouna	YES		P	TT	1
2021	29	M	R PDV	35	Sidi talha	YES		P	PDV	9
2021	29	M	R TTT	40	Nekkata	YES		P	TT	9
2021	29	F	NC	56	AZLA	YES		P	G	1
2021	29	M	NC	23	Bab tout	YES		P	TT	1
2021	29	M	NC	36	Boujarrah	YES		P	G	1
2021	29	M	NC	19	Dersa 3	YES		P	G	1
2021	29	M	NC	50	Beni hassan	YES	Other	P	TT	1
2021	29	M	NC	34	SDF	YES		P	TT	2
2021	29	M	NC	41	My hassan	YES		P	G	1
2021	29	M	NC	59	Nekkata	YES		P	G	1
2021	29	M	NC	67	Dersa 3	YES		P	G	1
2021	29	M	NC	27	AZLA	YES		P	G	1
2021	29	M	NC	77	Dersa 3	YES		P	TT	1
2021	29	M	NC	49	Samsa	YES		N	TT	1
2021	29	F	NC	14	My hassan	YES		P	TT	1
2021	29	M	NC	38	Dersa 3	YES		N	TT	2
2021	29	M	NC	19	Samsa	YES		P	TT	2
2021	29	M	NC	52	Boujarrah	YES		P	G	2
2021	29	M	NC	19	Tabola	YES		P	G	2
2021	29	M	NC	45	Dersa 3	YES		P	G	1
2021	29	F	NC	69	Cite scolaire	YES		P	G	1
2021	29	F	NC	71	Bab tout	YES		N	TT	1
2021	29	M	NC	37	Beni hassan	YES		P	TT	1
2021	29	F	NC	67	Seddina	YES		P	G	1
2021	30	M	NC	45	Kassaba	YES		P	TT	1
2021	30	F	NC	35	Bab tout	YES		P	G	1
2021	30	M	NC	40	Nekkata	YES		P	G	1
2021	30	F	NC	24	Nekkata	YES	Pleural	P	TT	1
2021	30	M	NC	27	Seddina	YES		P	TT	1
2021	30	M	NC	54	Sidi talha	YES		P	G	1
2021	30	M	NC	40	Dersa 3	YES		P	G	1
2021	30	M	R PDV	51	Dersa 3	YES		P	G	9
2021	30	F	NC	70	Kassaba	YES		N	TT	1
2021	30	F	NC	66	Dersa 1	YES		P	TT	1
2021	30	M	NC	24	Dersa 1	YES		P	TR	2
2021	30	M	NC	19	Boujarrah	YES		P	G	2
2021	30	F	NC	26	Mhannech	YES		P	TT	1
2021	30	M	NC	89	Samsa	YES		P	G	1
2021	30	F	NC	25	Dersa 1	YES		P	G	1
2021	30	F	R PDV	81	Mhannech	YES		P	G	2
2021	30	F	NC	24	Dersa 3	YES		P	G	1
2021	30	M	NC	22	Samsa	YES		P	TT	1
2021	30	M	NC	22	Kassaba	YES		P	G	1
2021	30	F	R PDV	21	Coelma	YES		P	TT	9
2021	30	F	NC	42	AZLA	YES		P	G	1
2021	30	F	NC	87	Coelma	YES		P	G	1
2021	30	M	NC	63	My hassan	YES		P	TT	1
2021	30	M	NC	26	Tabola	YES		P	G	2
2021	30	M	NC	31	Samsa	YES		P	TT	2
2021	30	M	NC	23	Beni hassan	YES	Peritoneal	P	G	1
2021	30	F	NC	57	Dersa 1	YES		P	G	1
2021	30	M	NC	36	Touilaa	YES		P	G	1
2021	30	M	NC	51	Kassaba	YES		P	G	1
2021	30	M	NC	35	My hassan	YES		P	TT	2
2021	30	M	NC	33	Samsa	YES		P	PDV	1
2021	30	F	NC	86	Samsa	YES		P	PDV	1
2021	30	F	NC	40	Coelma	YES		P	PDV	1
2021	30	F	NC	70	Samsa	YES		P	G	1
2021	30	M	NC	23	Bab tout	YES		P	TT	1
2021	30	M	R TTT	24	Dersa 3	YES		P	G	1
2021	30	F	NC	35	My hassan	YES		P	G	1
2021	30	M	R TTT	40	Dersa 3	YES		P	G	9
2021	30	M	NC	23	Dersa 1	YES		P	PDV	1
2021	30	M	NC	41	AZLA	YES		P	G	2
2021	30	F	R PDV	68	Bab tout	YES		P	G	9
2021	30	M	R TTT	71	Samsa	YES		P	G	1
2021	31	M	NC	23	AZLA	YES		P	TT	1
2021	31	M	NC	43	My hassan	YES		P	G	1
2021	31	M	NC	72	Dersa 1	YES		P	D	1
2021	31	M	NC	31	Boujarrah	YES	Pleural	P	TT	1
2021	31	M	NC	46	Bab tout	YES		P	PDV	1
2021	31	M	NC	70	Cite scolaire	YES		P	G	1
2021	31	M	NC	32	Mellah	YES		P	TT	1
2021	31	M	NC	84	Coelma	YES		P	PDV	1
2021	31	F	NC	46	Ben karrich	YES		P	G	1
2021	31	F	NC	62	Tabola	YES		P	G	1
2021	31	F	NC	50	Touilaa	YES		P	TT	1
2021	31	M	NC	41	Boujarrah	YES		P	G	1
2021	31	M	NC	24	Dersa 3	YES		P	G	1
2021	31	M	NC	24	Dersa 3	YES		P	G	1
2021	31	M	NC	62	Touilaa	YES		P	G	1
2021	31	M	NC	22	Ouad laou	YES		P	G	1
2021	31	M	NC	32	Nekkata	YES		P	TT	1
2021	31	M	NC	33	My hassan	YES		P	G	1
2021	31	M	NC	60	Bab tout	YES		P	G	1
2021	31	M	NC	47	Touilaa	YES		P	TT	1
2021	31	M	NC	28	Samsa	YES		P	TT	1
2021	31	M	NC	38	Nekkata	YES		P	PDV	1
2021	31	M	NC	28	Samsa	YES		P	G	1
2021	31	F	R TTT	59	Mhannech	YES		P	PDV	1
2021	31	F	R TTT	27	Kassaba	YES		P	G	1
2021	31	M	NC	19	Ben karrich	YES		P	G	1
2021	31	F	NC	31	Korrat sbae	YES		P	G	1
2021	32	F	NC	66	Boujarrah	YES		P	G	1
2021	32	F	NC	67	Boujarrah	YES		P	G	2
2021	32	F	NC	56	Boujarrah	YES		N	PDV	1
2021	32	M	NC	48	Samsa	YES		P	G	2
2021	32	M	NC	20	Kassaba	YES		P	G	2
2021	32	F	NC	65	Touilaa	YES		P	TT	2
2021	32	M	NC	18	Touilaa	YES		P	TT	1
2021	32	M	NC	63	Samsa	YES		P	G	2
2021	32	M	R PDV	40	My hassan	YES		P	PDV	9
2021	32	F	NC	27	Touilaa	YES		P	D	1
2021	32	M	NC	52	Mellah	YES		P	G	1
2021	32	M	NC	51	Tabola	YES		P	G	2
2021	32	F	NC	22	Sidi talha	YES		P	G	1
2021	32	M	NC	34	Boujarrah	YES		N	TT	1
2021	32	M	NC	67	My hassan	YES		P	TT	2
2021	32	M	NC	66	Beni hassan	YES		P	G	2
2021	32	M	NC	59	Korrat sbae	YES		P	G	2
2021	32	M	NC	78	Cite scolaire	YES		P	G	2
2021	32	M	NC	19	AZLA	YES		P	G	1
2021	32	M	NC	59	Zaitouna	YES		P	G	2
2021	32	M	NC	56	Touilaa	YES		P	G	1
2021	32	M	NC	27	AZLA	YES		P	G	1
2021	32	M	NC	29	Malaleyine	YES		P	G	2
2021	32	M	NC	38	My hassan	YES		P	G	1
2021	32	M	R TTT	30	Ben karrich	YES		P	G	9
2021	32	M	NC	52	Touilaa	YES		P	TT	1
2021	32	M	NC	25	Boujarrah	YES		P	G	2
2021	32	M	NC	20	Mhannech	YES		P	G	1
2021	32	M	NC	25	Korrat sbae	YES		P	G	1
2021	32	M	NC	9	Ben karrich	YES		P	TT	1
2021	32	F	NC	19	Samsa	YES		P	G	1
2021	32	M	NC	43	Touilaa	YES		P	TT	1
2021	32	M	NC	17	Mhannech	YES		P	G	1
2021	32	F	NC	24	Ben karrich	YES		P	G	1
2021	32	F	NC	30	Dersa 3	YES		P	G	2
2021	32	F	NC	21	Dersa 3	YES		P	TT	1
2021	33	F	NC	40	Mhannech	YES		P	G	2
2021	33	F	NC	68	Bab tout	YES		P	TT	2
2021	33	M	NC	52	Touilaa	YES		P	G	1
2021	33	F	NC	29	Dersa 3	YES		P	TT	2
2021	33	M	NC	26	Boujarrah	YES		P	G	1
2021	33	M	NC	61	Mellah	YES		P	G	2
2021	33	M	NC	36	Malaleyine	YES		P	G	1
2021	33	M	NC	17	Touilaa	YES		P	PDV	1
2021	33	M	NC	21	Kassaba	YES		P	TT	2
2021	33	M	NC	23	Tabola	YES		P	G	2
2021	33	F	NC	26	Touilaa	YES		P	G	2
2021	33	F	NC	87	Boujarrah	YES	Pleural	P	D	1
2021	33	M	NC	26	Cite scolaire	YES		P	PDV	2
2021	33	M	NC	27	Dersa 3	YES		P	G	1
2021	33	F	NC	70	Bab tout	YES		P	TT	2
2021	33	F	NC	20	Samsa	YES		P	G	2
2021	33	F	NC	49	Beni hassan	YES		P	G	1
2021	33	M	NC	31	Dar murcia	YES		P	TT	2
2021	33	M	NC	37	Mhannech	YES		P	E	1
2021	33	M	NC	38	Touilaa	YES		P	G	1
2021	33	F	NC	70	My hassan	YES		P	G	2
2021	33	F	NC	61	Mellah	YES		P	G	2
2021	33	M	NC	24	Boujarrah	YES		P	G	2
2021	33	M	NC	67	My hassan	YES		P	TT	2
2021	33	F	NC	26	Coelma	YES		P	G	1
2021	33	M	NC	34	Samsa	YES		P	G	1
2021	33	M	NC	65	Mellah	YES		P	G	1
2021	33	F	NC	38	Zaitouna	YES		P	D	2
2021	33	M	R TTT	42	Coelma	YES		P	PDV	1
2021	34	F	NC	76	My hassan	YES		P	G	1
2021	34	M	NC	56	Cite scolaire	YES		P	G	1
2021	34	M	NC	23	Fondaq	YES		P	PDV	1
2021	34	F	NC	70	Zaitouna	YES		P	G	2
2021	34	F	NC	2	Mellah	YES		N	TT	1
2021	34	F	R PDV	17	Kassaba	YES		P	E	2
2021	34	M	NC	39	Kassaba	YES		P	G	1
2021	34	F	NC	72	Sidi frij	YES		P	G	1
2021	34	M	NC	29	Nekkata	YES		P	G	2
2021	34	M	NC	29	Boujarrah	YES		P	G	2
2021	34	F	NC	21	Touilaa	YES		P	PDV	1
2021	34	M	NC	24	AZLA	YES		P	PDV	2
2021	34	M	NC	36	AZLA	YES		P	G	1
2021	34	M	NC	51	Mellah	YES		P	G	1
2021	34	M	NC	49	Boujarrah	YES		P	G	2
2021	34	M	NC	73	Boujarrah	YES		P	G	1
2021	34	F	NC	33	Cite scolaire	YES		P	G	1
2021	34	M	NC	80	Sidi frij	YES		P	G	1
2021	34	M	NC	32	Bab tout	YES		P	G	1
2021	34	M	NC	17	My hassan	YES		P	G	1
2021	34	M	NC	28	Dar murcia	YES		P	G	1
2021	34	M	NC	27	Coelma	YES		P	TT	1
2021	34	M	NC	19	Mellah	YES		P	G	1
2021	34	M	NC	94	My hassan	YES		P	G	1
2021	34	F	NC	67	Dersa 3	YES		P	G	1
2021	34	M	NC	87	Boujarrah	YES		P	D	1
2021	34	M	NC	52	Dersa 1	YES		P	G	1
2021	34	M	NC	28	Samsa	YES		P	G	1
2021	35	M	NC	36	Mhannech	YES		P	TT	1
2021	35	M	NC	67	Fondaq	YES		P	G	1
2021	35	M	NC	20	Samsa	YES		P	G	1
2021	35	M	NC	46	Ouad laou	YES		P	G	1
2021	35	F	NC	70	AZLA	YES		P	G	1
2021	35	F	NC	33	Tabola	YES		P	G	1
2021	35	M	NC	58	Dar murcia	YES		P	D	1
2021	35	M	NC	24	Bab tout	YES		P	G	1
2021	35	M	NC	57	Dar murcia	YES		P	D	1
2021	35	M	NC	63	Cite scolaire	YES		P	G	1
2021	35	F	NC	56	Mellah	YES		P	G	1
2021	35	M	NC	20	Boujarrah	YES		N	TT	1
2021	35	M	NC	30	Sidi frij	YES		P	G	1
2021	35	M	NC	65	Cite scolaire	YES		P	D	1
2021	35	M	NC	62	My hassan	YES		P	G	2
2021	35	M	NC	37	Mhannech	YES		P	G	1
2021	35	M	NC	31	Boujarrah	YES		P	PDV	1
2021	35	M	NC	20	Kassaba	YES		P	TT	1
2021	35	M	NC	22	Boujarrah	YES		P	G	1
2021	35	M	NC	31	Zaitouna	YES		P	G	1
2021	35	F	NC	20	Bab tout	YES		P	G	1
2021	35	M	R TTT	31	Samsa	YES		P	G	2
2021	35	M	NC	41	Zaitouna	YES		P	E	1
2021	35	M	NC	49	Mellah	YES		P	G	1
2021	35	M	NC	16	Dersa 1	YES		P	G	1
2021	35	M	NC	16	Touilaa	YES		P	G	1
2021	35	F	NC	20	Dersa 1	YES		P	G	1
2021	35	F	NC	28	Dersa 1	YES		P	TT	1
2021	36	M	NC	27	Bab tout	YES		P	G	1
2021	36	M	NC	70	Boujarrah	YES		P	D	2
2021	36	M	NC	35	Coelma	YES		P	TT	1
2021	36	F	NC	31	Samsa	YES		P	G	1
2021	36	M	NC	29	AZLA	YES		P	G	1
2021	36	F	NC	25	Tabola	YES		P	TT	1
2021	36	M	NC	25	Dar murcia	YES		P	G	1
2021	36	M	NC	30	Samsa	YES		P	G	1
2021	36	M	NC	25	Samsa	YES		P	G	1
2021	36	F	NC	64	Touilaa	YES		P	PDV	1
2021	36	F	NC	24	Cite scolaire	YES		P	G	1
2021	36	F	NC	38	Sidi frij	YES		P	G	1
2021	36	M	R TTT	46	Dersa 3	YES		P	PDV	1
2021	36	M	NC	32	Mhannech	YES		P	G	2
2021	36	M	NC	53	Mellah	YES		P	G	1
2021	36	F	NC	31	Tabola	YES		P	G	1
2021	36	M	NC	40	Dersa 1	YES		P	G	1
2021	36	M	NC	52	Samsa	YES		P	G	1
2021	36	M	NC	25	Mhannech	YES		P		2
2021	36	F	NC	22	Mhannech	YES		P	G	1
2021	36	M	R TTT	52	My hassan	YES		P	G	2
2021	36	M	NC	52	Ben karrich	YES		P	G	1
2021	36	M	R TTT	58	Mellah	YES		P	D	2
2021	36	F	NC	17	Cite scolaire	YES		P	G	1
2021	36	M	NC	26	Touilaa	YES		P	TT	1
2021	36	M	NC	70	Zaitouna	YES		P	D	1
2021	36	M	NC	32	My hassan	YES		P	TT	1
2021	36	M	NC	22	Beni said	YES		P	G	1
2021	36	M	NC	27	Dar murcia	YES		P	G	1
2021	36	M	NC	61	Bab tout	YES		P	E	1
2021	36	M	NC	49	Nekkata	YES		P	TT	1
2021	36	M	NC	33	Samsa	YES		P	TT	2
2021	36	M	NC	19	Bab tout	YES		P	G	1
2021	36	M	NC	19	Samsa	YES		P	G	1
2021	36	F	NC	51	Cite scolaire	YES		P	D	1
2021	36	F	NC	28	Tabola	YES		P	G	1
2021	36	M	NC	39	Cite scolaire	YES		P	PDV	1
2021	36	F	R TTT	41	Ouad laou	YES		P	G	2
2021	36	M	NC	31	Dersa 1	YES		P	G	1
2021	36	F	NC	39	Ben karrich	YES		P	G	1
2021	36	F	NC	53	My hassan	YES		P	G	2
2021	36	M	NC	34	Dersa 3	YES		P		1
2022	37	M	NC	36	Kassaba	YES		P	E	1
2022	37	F	NC	30	Khazzan laou	YES		P	G	1
2022	37	M	NC	65	Samsa	YES		P	G	2
2022	37	M	NC	32	Nekkata	YES		P	PDV	1
2022	37	M	NC	25	Dersa 3	YES		P	G	1
2022	37	M	NC	26	Kassaba	YES		P	G	1
2022	37	M	NC	39	Dersa 1	YES		P	PDV	1
2022	37	M	NC	64	Dersa 1	YES		P	G	1
2022	37	M	NC	22	Cite scolaire	YES		P	G	1
2022	37	F	NC	32	Samsa	YES		P	G	1
2022	37	M	NC	22	Samsa	YES		P	TT	1
2022	37	F	NC	87	Nekkata	YES		P	G	1
2022	37	M	NC	23	Coelma	YES		P	G	1
2022	37	M	NC	27	Dersa 3	YES		P	TT	1
2022	37	F	NC	53	Dersa 3	YES		P	TT	1
2022	37	M	R TTT	35	Boujarrah	YES		P	PDV	2
2022	37	F	NC	20	Beni hassan	YES		P	G	1
2022	37	F	NC	83	Dar murcia	YES		P	G	1
2022	37	M	NC	42	Samsa	YES		P	TT	1
2022	37	M	NC	56	Samsa	YES		P	G	1
2022	37	M	NC	20	Cite scolaire	YES		P	G	1
2022	37	M	R TTT	27	Touilaa	YES			PDV	2
2022	37	M	NC	27	My hassan	YES		P	TT	1
2022	37	M	NC	76	Touilaa	YES		P	G	1
2022	37	M	NC	30	Mhannech	YES		P	G	1
2022	37	M	NC	46	Dersa 3	YES		P	G	1
2022	37	M	NC	76	Coelma	YES		P	G	1
2022	37	M	NC	70	Mhannech	YES		P	TR	1
2022	37	M	NC	29	Sidi frij	YES		P	G	2
2022	37	M	NC	23	Coelma	YES		N	TT	1
2022	37	M	NC	52	Kassaba	YES		P	G	1
2022	37	M	NC	54	My hassan	YES		P	G	2
2022	37	M	NC	26	Samsa	YES		P	G	2
2022	37	M	NC	53	Dersa 1	YES		P	E	1
2022	37	M	NC	55	Samsa	YES		P	G	1
2022	37	M	NC	37	Prison local	YES		P	TT	1
2022	37	M	NC	44	Kassaba	YES		P	G	1
2022	38	M	NC	85	Tabola	YES		P	G	1
2022	38	M	NC	64	My hassan	YES		P	G	1
2022	38	F	NC	53	Samsa	YES		P	G	1
2022	38	M	R TTT	28	Zaitouna	YES		P	TT	1
2022	38	M	NC	30	Coelma	YES		P	G	1
2022	38	F	NC	67	Korrat sbae	YES		P	G	1
2022	38	M	R TTT	20	Samsa	YES		P	TT	2
2022	38	M	NC	30	AZLA	YES		P	G	1
2022	38	M	NC	51	Touilaa	YES		P	G	1
2022	38	F	NC	63	Cite scolaire	YES		P	G	1
2022	38	F	NC	22	Boujarrah	YES		P	TT	1
2022	38	M	NC	41	Dar murcia	YES		P	G	1
2022	38	M	NC	30	Dersa 1	YES		P	TT	1
2022	38	F	R TTT	60	Dersa 3	YES		P	G	2
2022	38	F	NC	72	Tabola	YES		P	G	1
2022	38	F	NC	67	Boujarrah	YES			G	1
2022	38	F	R TTT	35	Cite scolaire	YES		N	G	2
2022	38	F	NC	86	Boujarrah	YES		P	TT	1
2022	38	F	NC	74	Kassaba	YES		P	G	1
2022	38	M	NC	48	Bab tout	YES		P	G	1
2022	38	M	NC	40	Nekkata	YES		P	PDV	1
2022	38	M	NC	28	Nekkata	YES		P	TT	1
2022	38	M	NC	26	Beni hassan	YES		P	G	1
2022	38	M	NC	75	Dersa 3	YES		P	G	1
2022	38	M	NC	35	Samsa	YES		P	G	1
2022	38	F	NC	27	Dersa 3	YES		P	G	1
2022	38	M	NC	34	Nekkata	YES			TT	2
2022	38	M	NC	72	Sidi frij	YES		P	TT	2
2022	38	M	NC	19	Touilaa	YES		P	G	1
2022	38	M	NC	61	Mellah	YES		P	PDV	1
2022	39	M	NC	40	Cite scolaire	YES		P	G	2
2022	39	M	NC	18	Zaitouna	YES		P	TT	1
2022	39	M	NC	48	Nekkata	YES		P	TT	1
2022	39	M	NC	40	Beni hassan	YES		P	G	1
2022	39	F	NC	26	Dersa 3	YES		N	TT	1
2022	39	F	NC	28	Dersa 3	YES		P	G	1
2022	39	M	NC	30	Korrat sbae	YES		P	PDV	1
2022	39	M	NC	27	Tabola	YES		P	G	1
2022	39	M	NC	52	Bab tout	YES		P	G	2
2022	39	F	R PDV	18	Kassaba	YES		P	E	2
2022	39	M	NC	65	Khazzan laou	YES		P	G	1
2022	39	F	NC	80	Korrat sbae	YES		P	G	1
2022	39	M	NC	21	Nekkata	YES		P	TT	1
2022	39	M	NC	31	Samsa	YES	Peritoneal	P	PDV	1
2022	39	M	NC	36	Mhannech	YES		P	G	2
2022	39	F	NC	20	Mhannech	YES	Pleural		TT	1
2022	39	M	NC	30	Mhannech	YES		P	G	1
2022	39	M	NC	40	Dar murcia	YES		P	G	1
2022	39	M	NC	55	Bab tout	YES		P	G	1
2022	39	M	NC	40	Cite scolaire	YES		P	TT	1
2022	39	F	NC	55	Coelma	YES		P	TT	1
2022	39	M	NC	27	Touilaa	YES		N	TT	1
2022	39	F	NC	38	My hassan	YES		P	G	1
2022	39	M	NC	91	Nekkata	YES		P	G	1
2022	39	M	R PDV	27	Cite scolaire	YES		P	PDV	2
2022	39	M	NC	20	Kassaba	YES		P	PDV	1
2022	39	M	NC	71	Sidi frij	YES		P	D	1
2022	39	M	NC	43	Dar murcia	YES		P	PDV	1
2022	39	M	R TTT	52	Nekkata	YES		P	TT	1
2022	39	M	NC	23	Dersa 3	YES		P	G	1
2022	39	M	NC	40	Dersa 1	YES		P	G	1
2022	39	M	NC	59	Boujarrah	YES		P	PDV	1
2022	39	F	NC	75	Bab tout	YES		P	G	1
2022	39	F	NC	80	Dersa 3	YES		P	PDV	1
2022	39	M	NC	26	My hassan	YES		P	TT	1
2022	39	M	NC	35	Samsa	YES		P	G	1
2022	39	M	NC	16	Zaitouna	YES		P	PDV	1
2022	39	M	NC	55	Bab tout	YES		P	G	1
2022	39	M	R TTT	61	Kassaba	YES		P	PDV	2
2022	39	F	R TTT	28	Fondaq	YES	Ascit		TT	2
2022	39	F	NC	23	Ouad laou	YES		P	TR	1
2022	39	M	NC	28	Coelma	YES		P	G	1
2022	39	M	NC	50	Bab tout	YES		P	G	1
2022	39	M	NC	23	Kassaba	YES		P	G	1
2022	40	F	NC	64	Dersa 1	YES		P	G	1
2022	40	M	NC	16	Cite scolaire	YES		P	G	1
2022	40	F	NC	26	Touilaa	YES		P	G	1
2022	40	M	NC	36	AZLA	YES		P	TR	1
2022	40	M	NC	65	Bab tout	YES		P	G	1
2022	40	M	NC	26	Tabola	YES		P	G	2
2022	40	M	NC	36	Samsa	YES		P	G	1
2022	40	M	NC	38	Dersa 3	YES		P	G	1
2022	40	M	NC	24	Beni hassan	YES		P	G	2
2022	40	M	NC	22	Prison local	YES		P	TT	1
2022	40	M	NC	43	Prison local	YES		P	D	1
2022	40	M	NC	36	Cite scolaire	YES		P	G	1
2022	40	M	NC	51	Dar murcia	YES		P	G	1
2022	40	F	NC	21	Nekkata	YES		P	G	1
2022	40	M	NC	65	Boujarrah	YES		P	G	1
2022	40	M	NC	23	Tabola	YES		P	G	1
2022	40	M	NC	19	Zaitouna	YES		P	TT	1
2022	40	M	R TTT	73	Sidi frij	YES		P	G	2
2022	40	M	NC	45	Kassaba	YES		P	G	1
2022	40	M	NC	48	Sidi frij	YES		P	E	1
2022	40	M	NC	14	Sebt kdim	YES		P	G	2
2022	40	M	NC	66	Prison local	YES		P	TT	1
2022	40	M	NC	69	Tabola	YES		P	D	1
2022	40	M	NC	45	Coelma	YES		P	G	1
2022	40	M	R PDV	38	Mhannech	YES		P	TR	2
2022	40	M	NC	16	My hassan	YES		P	TT	1
2022	40	M	NC	56	Zaitouna	YES		P	D	1
2022	41	M	NC	23	Kassaba	YES		P	TT	1
2022	41	M	NC	16	Zaitouna	YES		P	G	1
2022	41	M	NC	58	Touilaa	YES		P	G	1
2022	41	M	NC	48	Korrat sbae	YES		P	G	1
2022	41	F	NC	20	My hassan	YES		P	G	1
2022	41	M	NC	34	Tabola	YES		P	TR	1
2022	41	M	NC	58	Kassaba	YES		P	TT	1
2022	41	M	NC	55	Dersa 3	YES		P	G	1
2022	41	M	NC	20	Sidi frij	YES		P	G	1
2022	41	F	NC	17	Coelma	YES		N	TT	1
2022	41	M	NC	25	AZLA	YES		P	G	1
2022	41	M	NC	17	Dersa 3	YES		P	G	1
2022	41	F	NC	20	Touilaa	YES		P	G	1
2022	41	M	NC	28	Dersa 3	YES		P	TT	1
2022	41	M	NC	18	AZLA	YES		P	G	1
2022	41	M	NC	56	Beni hassan	YES		P	G	1
2022	41	F	NC	51	Boujarrah	YES		P	G	1
2022	41	M	NC	58	Bab tout	YES		P	G	1
2022	41	M	NC	37	Khazzan laou	YES		P	E	1
2022	41	F	NC	19	Ouad laou	YES		P	G	1
2022	41	M	NC	34	Tabola	YES		P	G	1
2022	41	M	NC	27	Mellah	YES		P	TT	1
2022	41	M	NC	37	Mellah	YES		P	G	1
2022	41	F	NC	24	Kassaba	YES		P	G	1
2022	41	M	NC	78	Boujarrah	YES		P	G	1
2022	41	M	NC	67	My hassan	YES		P	G	1
2022	41	M	NC	59	Nekkata	YES		P	G	1
2022	41	F	NC	62	Sidi talha	YES		P	G	1
2022	41	M	NC	29	Korrat sbae	YES		P	E	1
2022	41	M	NC	75	Coelma	YES		P	G	2
2022	41	M	R PDV	40	My hassan	YES		P	G	2
2022	41	M	NC	27	Cite scolaire	YES		P	G	1
2022	41	F	NC	61	My hassan	YES		N	TT	1
2022	42	F	NC	18	Tabola	YES		P	G	1
2022	42	M	R TTT	71	Nekkata	YES		P	TT	1
2022	42	M	R TTT	43	Cite scolaire	YES	Peritoneal	P	G	1
2022	42	M	NC	67	My hassan	YES		P	G	1
2022	42	M	R TTT	63	Bab tout	YES		P	G	2
2022	42	M	NC	36	Samsa	YES		P	G	1
2022	42	M	NC	28	Malaleyine	YES		P	G	1
2022	42	M	NC	77	Samsa	YES		P	TT	1
2022	42	M	NC	50	AZLA	YES		P	G	1
2022	42	M	NC	24	Mellah	YES		P	G	1
2022	42	M	R TTT	41	Dar murcia	YES		N	TT	2
2022	42	F	NC	66	Mellah	YES		P	G	1
2022	42	M	NC	54	Bab tout	YES		N	TT	1
2022	42	M	NC	50	My hassan	YES		P	G	1
2022	42	M	NC	56	Boujarrah	YES		P	D	1
2022	42	M	NC	18	Dersa 1	YES		P	G	1
2022	42	M	NC	42	Mellah	YES		P	G	1
2022	42	M	NC	57	Nekkata	YES		P	G	1
2022	42	F	NC	21	Kassaba	YES		P	G	1
2022	42	F	NC	16	Beni hassan	YES		P	G	1
2022	42	M	NC	70	Mhannech	YES		P	TT	1
2022	42	F	R TTT	63	Zaitouna	YES		P	G	1
2022	42	M	NC	24	Samsa	YES		P	G	1
2022	42	F	NC	26	Mhannech	YES		P	G	1
2022	42	M	NC	59	Cite scolaire	YES		P	G	1
2022	42	M	NC	63	My hassan	YES	Pleural		TT	1
2022	42	M	NC	29	Touilaa	YES		P	TT	1
2022	42	F	NC	77	Mhannech	YES		P	TT	1
2022	42	M	NC	23	Mellah	YES		P	G	1
2022	42	M	NC	80	Sahtreyenne	YES		P	D	1
2022	42	M	NC	27	Nekkata	YES		P	TT	1
2022	42	F	NC	56	Mhannech	YES		P	G	1
2022	42	F	NC	70	Dersa 3	YES		P	G	1
2022	42	M	NC	66	Korrat sbae	YES		P	G	1
2022	42	M	NC	25	Mellah	YES		P	G	1
2022	42	M	NC	55	Bab tout	YES		P	PDV	1
2022	43	M	R ECH	53	Dersa 1	YES		P	TT	2
2022	43	M	NC	72	Boujarrah	YES		P	D	1
2022	43	M	NC	23	Malaleyine	YES		P	PDV	1
2022	43	M	NC	47	Boujarrah	YES		P	G	1
2022	43	M	NC	37	Cite scolaire	YES		P	TT	1
2022	43	M	NC	37	Samsa	YES		N	TT	1
2022	43	M	NC	19	Korrat sbae	YES	Pleural	P	TT	1
2022	43	M	NC	92	Beni hassan	YES		P	D	1
2022	43	M	NC	42	Zaitouna	YES		P	PDV	1
2022	43	M	NC	36	My hassan	YES		P	PDV	1
2022	43	M	NC	42	Tabola	YES		P	TT	2
2022	43	M	NC	16	Beni harchen	YES		P	G	1
2022	43	M	NC	45	Korrat sbae	YES		P	G	1
2022	43	M	NC	43	Kassaba	YES		P	G	1
2022	43	M	NC	41	Seddina	YES		P	G	1
2022	43	M	R TTT	45	Cite scolaire	YES		P	G	1
2022	43	M	NC	34	Boujarrah	YES		P	TT	1
2022	43	F	NC	17	Cite scolaire	YES		P	G	1
2022	43	M	NC	14	Tabola	YES		P	TT	2
2022	43	M	NC	29	My hassan	YES		P	TT	1
2022	43	M	NC	47	AZLA	YES		P	G	1
2022	43	M	NC	36	Coelma	YES		P	G	1
2022	43	M	NC	26	Samsa	YES		P	G	1
2022	44	M	R ECH	30	Dersa 1	YES		P	TT	2
2022	44	M	NC	7	Kassaba	YES		N	TT	1
2022	44	M	R PDV	40	Cite scolaire	YES		P	PDV	1
2022	44	M	NC	62	Sidi frij	YES		P	G	1
2022	44	M	NC	30	Beni hassan	YES	Pleural	P	G	1
2022	44	M	NC	34	Beni hassan	YES		P	TT	1
2022	44	M	NC	54	Dersa 1	YES		P	G	1
2022	44	M	NC	24	Zaitouna	YES		P	G	1
2022	44	M	NC	30	Dersa 3	YES		P	G	1
2022	44	M	NC	45	Mhannech	YES		P	G	1
2022	44	M	NC	25	My hassan	YES		P	G	1
2022	44	M	NC	68	Khazzan laou	YES		P	G	1
2022	44	M	NC	82	Boujarrah	YES		P	G	1
2022	44	M	NC	75	Boujarrah	YES		P	G	1
2022	44	M	NC	57	Cite scolaire	YES		P	G	1
2022	44	F	R TTT	25	AZLA	YES		P	TT	1
2022	44	F	NC	57	AZLA	YES		P	TR	1
2022	44	M	NC	25	Mhannech	YES		P	G	1
2022	44	M	R TTT	34	Samsa	YES		P	G	1
2022	44	M	NC	25	Cite scolaire	YES		P	G	1
2022	44	M	R TTT	47	Mellah	YES		P	G	1
2022	44	F	NC	47	Beni hassan	YES		P	G	1
2022	44	M	NC	22	Mellah	YES		P	G	1
2022	44	M	NC	53	Mellah	YES		P	TT	1
2022	44	M	NC	38	Cite scolaire	YES		P	TT	1
2022	44	M	NC	20	Zaitouna	YES		P	G	1
2022	44	F	NC	36	Mellah	YES		P	G	1
2022	44	F	NC	63	Malaleyine	YES		P	G	1
2022	44	M	NC	61	Bab tout	YES		P	G	1
2022	44	M	NC	20	Ben karrich	YES		P	G	1
2022	44	F	NC	23	Boujarrah	YES		P	G	1
2022	44	F	NC	26	Cite scolaire	YES		P	TT	1
2022	44	F	NC	40	AZLA	YES		P	G	1
2022	44	M	NC	3	Bab tout	YES		N	TT	1
2022	44	M	NC	25	Mellah	YES			TT	1
2022	44	M	NC	30	Cite scolaire	YES		P	G	1
2022	44	M	R TTT	46	Boujarrah	YES		P	G	1
2022	44	F	R TTT	39	Cite scolaire	YES		P	G	1
2022	44	M	NC	39	Tabola	YES		P	G	1
2022	44	M	NC	36	Nekkata	YES		P	D	1
2022	45	M	NC	32	Zaitouna	YES		P	G	1
2022	45	M	NC	18	Cite scolaire	YES		P	TT	1
2022	45	F	NC	20	Samsa	YES		P	G	1
2022	45	F	NC	21	Zaitouna	YES		P	G	1
2022	45	F	NC	14	Samsa	YES		P	TT	1
2022	45	M	R TTT	42	Dar murcia	YES		P	G	1
2022	45	M	NC	23	Nekkata	YES		P	PDV	1
2022	45	M	R PDV	26	Ben karrich	YES		P	G	1
2022	45	M	NC	67	Cite scolaire	YES		P	G	1
2022	45	M	NC	62	Ben karrich	YES		P	TT	1
2022	45	M	NC	15	Coelma	YES		P	G	2
2022	45	F	NC	17	Cite scolaire	YES		P	G	1
2022	45	M	NC	20	Sidi frij	YES		P	G	1
2022	45	M	NC	42	Dersa 3	YES		P	G	1
2022	45	F	NC	41	Khazzan laou	YES		P	G	1
2022	45	M	NC	20	Kassaba	YES		N	TT	1
2022	45	F	NC	83	Kassaba	YES		P	TT	1
2022	45	F	NC	50	Cite scolaire	YES		P	G	1
2022	45	M	NC	50	My hassan	YES		P	G	1
2022	45	M	NC	26	Dar murcia	YES		P	G	1
2022	45	F	NC	8	Touilaa	YES	Pericardite	N	TT	1
2022	45	M	NC	18	Bab tout	YES		P	G	1
2022	45	F	NC	23	Bab tout	YES		P	PDV	1
2022	45	F	NC	23	Coelma	YES		P	G	2
2022	45	M	R PDV	39	Khazzan laou	YES		P	PDV	1
2022	45	F	R PDV	35	My hassan	YES		P	PDV	1
2022	45	M	NC	36	Dersa 1	YES		P	G	1
2022	45	F	NC	26	Tabola	YES		P	G	1
2022	45	M	NC	70	Mhannech	YES		P	G	1
2022	45	F	NC	32	Kassaba	YES		N	TT	1
2022	45	M	NC	20	Kassaba	YES		P	G	1
2022	45	M	NC	26	My hassan	YES	GG	C	TT	1
2022	45	M	NC	61	Samsa	YES		P	TT	1
2022	45	M	R TTT	32	Mhannech	YES		P	G	1
2022	45	M	NC	35	Dersa 3	YES		P	G	1
2022	45	M	NC	25	AZLA	YES		P	G	1
2022	45	M	NC	65	Mhannech	YES		P	TT	1
2022	46	M	NC	61	Sahtreyenne	YES		P	G	1
2022	46	F	NC	26	Tabola	YES		P	G	1
2022	46	M	NC	62	Dersa 1	YES		P	TT	1
2022	46	M	NC	50	Samsa	YES		P	G	1
2022	46	M	NC	32	Boujarrah	YES		P	TT	1
2022	46	M	NC	51	Sidi frij	YES		P	TT	1
2022	46	M	NC	36	My hassan	YES		P	G	1
2022	46	M	R PDV	18	Touilaa	YES	Pleural	P	G	1
2022	46	M	NC	31	Coelma	YES		P	G	1
2022	46	M	NC	67	Mhannech	YES		P	G	1
2022	46	M	NC	32	Samsa	YES		P	G	1
2022	46	F	NC	30	Seddina	YES		P	TT	2
2022	46	M	NC	20	Mellah	YES		P	TT	1
2022	46	M	NC	40	Mellah	YES		P	G	1
2022	46	M	NC	28	Sahtreyenne	YES		P	PDV	1
2022	46	M	NC	67	Cite scolaire	YES		P	G	1
2022	46	M	NC	66	Dersa 3	YES		N	TT	1
2022	46	M	NC	40	Zaitouna	YES		P	G	2
2022	46	F	NC	78	My hassan	YES		P	G	1
2022	46	M	NC	26	Dar murcia	YES		P	PDV	1
2022	46	M	NC	65	Sidi talha	YES		P	D	1
2022	46	M	NC	25	Zaitouna	YES		P	G	1
2022	46	F	R TTT	29	Samsa	YES		P	G	1
2022	46	M	NC	19	Ben karrich	YES		P	TT	1
2022	46	M	NC	13	Zaitouna	YES	Pleural	P	G	1
2022	46	F	NC	54	Touilaa	YES		N	TT	1
2022	47	M	NC	18	Touilaa	YES		P	TT	1
2022	47	M	R TTT	22	Coelma	YES		P	G	1
2022	47	M	R TTT	48	Bab tout	YES		P	PDV	1
2022	47	M	NC	47	Coelma	YES		P	TT	1
2022	47	M	NC	34	Boujarrah	YES		P	PDV	1
2022	47	F	NC	62	AZLA	YES		P	G	1
2022	47	M	NC	29	Beni said	YES		P	G	1
2022	47	M	NC	36	Sidi talha	YES		P	TT	1
2022	47	M	NC	72	Dersa 3	YES		P	TT	1
2022	47	F	NC	66	Coelma	YES		P	G	1
2022	47	M	NC	32	Kassaba	YES		P	G	1
2022	47	M	NC	20	Dersa 3	YES		P	G	1
2022	47	M	NC	24	Beni hassan	YES		P	G	1
2022	47	M	NC	85	Mhannech	YES		P	PDV	1
2022	47	M	NC	52	Cite scolaire	YES		P	TT	1
2022	47	M	NC	26	Malaleyine	YES		N	TT	1
2022	47	F	NC	78	Boujarrah	YES		P	G	1
2022	47	M	NC	33	Sidi frij	YES		P	TT	1
2022	47	M	NC	60	Mellah	YES		P	G	1
2022	47	M	NC	61	Touilaa	YES		P	G	1
2022	47	M	R TTT	41	Samsa	YES		P	PDV	1
2022	47	M	NC	22	Samsa	YES		P	G	1
2022	47	M	NC	54	Dersa 3	YES		P	TT	1
2022	47	F	NC	36	Dersa 3	YES		P	TT	1
2022	47	F	R PDV	19	Kassaba	YES		P	TT	2
2022	47	M	NC	33	Cite scolaire	YES		P	PDV	1
2022	47	M	NC	88	Mellah	YES		P	G	1
2022	47	M	NC	35	Sebt kdim	YES		P	TT	1
2022	47	M	NC	77	Boujarrah	YES		P	TR	1
2022	47	F	NC	84	My hassan	YES		P	G	1
2022	47	F	NC	42	Bab tout	YES		P	TT	1
2022	47	M	NC	62	Boujarrah	YES		P	G	1
2022	47	F	NC	68	Sidi talha	YES		P	G	1
2022	47	M	NC	42	Samsa	YES		P	TT	1
2022	47	M	NC	55	Dersa 1	YES		P	G	2
2022	47	F	NC	26	Coelma	YES		P	G	1
2022	47	M	NC	24	Sidi talha	YES		P	G	1
2022	48	M	NC	39	Samsa	YES		P	TR	1
2022	48	F	NC	36	Tabola	YES		P	G	1
2022	48	M	NC	23	Sebt kdim	YES		P	G	1
2022	48	M	NC	82	Boujarrah	YES		P	G	1
2022	48	M	NC	28	Fondaq	YES		P	G	1
2022	48	M	NC	31	Tabola	YES		P	G	1
2022	48	M	NC	29	My hassan	YES		P	G	1
2022	48	M	NC	24	Nekkata	YES		P	G	1
2022	48	M	NC	35	Coelma	YES		P	G	1
2022	48	M	NC	80	Beni said	YES		P	G	1
2022	48	M	NC	27	Dersa 1	YES		P	PDV	1
2022	48	M	NC	38	Touilaa	YES		P	G	1
2022	48	F	NC	69	Samsa	YES		N	TT	1
2022	48	F	NC	38	Bab tout	YES		P	G	1
2022	48	F	NC	29	Boujarrah	YES		P	G	1
2022	48	M	NC	31	Samsa	YES		P	TT	1
2022	48	M	NC	39	Boujarrah	YES		P	G	2
2022	48	F	NC	27	AZLA	YES		P	G	1
2022	48	M	NC	36	Mhannech	YES		P	G	1
2022	48	M	NC	27	Cite scolaire	YES		P	PDV	2
2022	48	F	NC	1	Dersa 3	YES		N	TT	1
2022	48	M	NC	29	Dar murcia	YES		P	E	1
2022	48	M	NC	56	Mhannech	YES		P	PDV	1
2022	48	M	R PDV	23	Malaleyine	YES		P	G	1
2022	48	M	NC	56	Ben karrich	YES		P	G	1
2022	48	M	NC	46	Nekkata	YES		P	PDV	1
2023	49	F	NC	3	Tabola	YES		N	TT	1
2023	49	M	NC	38	Mellah	YES		P	TT	1
2023	49	M	NC	56	Mellah	YES		P	G	1
2023	49	M	NC	20	Korrat sbae	YES		P	TT	1
2023	49	M	NC	67	Nekkata	YES		P	G	2
2023	49	F	NC	71	Dersa 1	YES		P	D	1
2023	49	M	NC	42	Ben karrich	YES		P	G	2
2023	49	F	NC	65	Dersa 3	YES		P	TT	1
2023	49	M	NC	37	Kassaba	YES		P	G	1
2023	49	M	NC	40	Mhannech	YES		P	E	1
2023	49	M	R PDV	28	Touilaa	YES		P	TT	1
2023	49	M	NC	20	Ouad laou	YES		P	G	1
2023	49	M	NC	35	Zaitouna	YES		P	G	2
2023	49	M	NC	37	Bab tout	YES		P	G	2
2023	49	M	NC	28	Cite scolaire	YES		P	G	1
2023	49	M	NC	51	Samsa	YES		P		1
2023	49	M	NC	21	Boujarrah	YES		P	TT	1
2023	49	M	NC	25	Kassaba	YES		P	G	1
2023	49	F	NC	41	Mhannech	YES		P	G	1
2023	49	M	NC	48	My hassan	YES		P	G	1
2023	49	F	NC	47	Dersa 3	YES		P	G	1
2023	49	F	NC	15	AZLA	YES		P	G	1
2023	49	M	NC	35	Cite scolaire	YES		P	TT	1
2023	49	M	NC	61	Nekkata	YES		P	TT	1
2023	49	F	NC	24	Kassaba	YES		P	G	1
2023	49	F	NC	72	Boujarrah	YES		N	TT	1
2023	49	F	NC	33	Fondaq	YES		P	G	1
2023	49	F	R TTT	16	Cite scolaire	YES		P	TT	1
2023	49	M	NC	33	Coelma	YES		P	D	1
2023	49	M	NC	70	Boujarrah	YES		P	G	1
2023	49	F	NC	64	Dersa 3	YES		P	TT	1
2023	49	M	NC	27	Sebt kdim	YES		P	TT	1
2023	49	M	NC	52	Korrat sbae	YES		P	G	1
2023	49	M	NC	33	Touilaa	YES		N	TT	1
2023	49	F	NC	52	Dersa 3	YES		N	D	1
2023	49	M	NC	25	Zaitouna	YES		P	PDV	1
2023	49	M	NC	60	Mhannech	YES		N	TT	1
2023	49	F	NC	24	Touilaa	YES		P	G	1
2023	49	M	NC	14	Mhannech	YES		P	TT	1
2023	49	M	NC	37	Samsa	YES		P	G	1
2023	50	M	NC	35	Korrat sbae	YES		P	TT	1
2023	50	F	NC	29	Mhannech	YES		P	G	1
2023	50	M	NC	50	Cite scolaire	YES		P	G	1
2023	50	M	NC	6	Boujarrah	YES		N	TT	1
2023	50	F	NC	65	Zaitouna	YES		P	TT	1
2023	50	M	NC	22	Dersa 1	YES		P	PDV	1
2023	50	M	NC	60	Dersa 1	YES		P	G	2
2023	50	M	R TTT	21	Dersa 3	YES		P	TT	1
2023	50	M	NC	45	Beni lait	YES		P	G	1
2023	50	M	NC	60	Cite scolaire	YES		P	G	1
2023	50	M	NC	82	Boujarrah	YES		P	G	1
2023	50	M	NC	23	Samsa	YES		P	G	1
2023	50	M	NC	73	Bab tout	YES		P	TT	1
2023	50	F	NC	5	Sidi frij	YES		N	TT	1
2023	50	M	NC	25	AZLA	YES		P	TT	2
2023	50	F	NC	28	Sidi frij	YES		P	TT	1
2023	50	F	NC	69	Sidi frij	YES		P	G	1
2023	50	M	NC	21	Beni harchen	YES		P	G	1
2023	50	F	NC	19	Beni said	YES		P	TT	1
2023	50	M	NC	27	Dersa 3	YES		P	TT	1
2023	50	M	NC	48	Dersa 1	YES		P	G	1
2023	50	M	NC	36	Dar murcia	YES		P	G	1
2023	50	M	NC	23	Cite scolaire	YES		P	TT	1
2023	50	M	NC	50	Sidi frij	YES		P	TT	1
2023	50	M	NC	57	Bab tout	YES		P	G	1
2023	50	F	NC	63	Beni hassan	YES		P	TT	1
2023	50	M	NC	14	Zinat	YES		P	G	1
2023	50	M	NC	56	Touilaa	YES		P	TT	1
2023	50	M	NC	60	Ouad laou	YES		P	G	1
2023	51	M	NC	33	Boujarrah	YES		P	G	1
2023	51	M	R TTT	49	Bab tout	YES		P	G	1
2023	51	M	NC	42	Boujarrah	YES		P	TT	1
2023	51	M	NC	36	Sidi frij	YES		P	TR	1
2023	51	M	NC	19	Coelma	YES		N	TR	1
2023	51	F	NC	18	Boujarrah	YES		P	G	1
2023	51	F	R PDV	48	Mellah	YES		P	G	2
2023	51	F	NC	43	Sebt kdim	YES		P	G	1
2023	51	M	NC	28	Mhannech	YES		P	D	1
2023	51	M	NC	56	Beni said	YES		P	G	1
2023	51	M	R PDV	30	Boujarrah	YES		P	PDV	1
2023	51	F	NC	24	Kassaba	YES		P	G	1
2023	51	M	NC	43	Bab tout	YES		N	TT	1
2023	51	M	NC	65	SDF	YES		P	D	1
2023	51	F	NC	11	Touilaa	YES		P	G	1
2023	51	M	NC	26	Zaitouna	YES		P	G	1
2023	51	F	NC	22	Sidi frij	YES		P	G	1
2023	51	M	NC	54	Tabola	YES		P	D	1
2023	51	M	NC	71	Korrat sbae	YES		P	G	1
2023	51	M	NC	73	Samsa	YES		P	G	1
2023	51	F	NC	21	Beni hassan	YES		P	G	1
2023	51	M	NC	17	Samsa	YES		P	G	1
2023	51	M	R TTT	37	Kassaba	YES		P	D	2
2023	51	M	NC	70	Seddina	YES		N	TT	1
2023	51	F	NC	33	Tabola	YES		P	G	1
2023	51	M	NC	24	Korrat sbae	YES		P	G	1
2023	51	M	NC	70	Bab tout	YES		P	G	1
2023	51	M	NC	56	Sidi frij	YES		P	TT	1
2023	51	M	NC	21	Kassaba	YES		P	G	1
2023	51	M	NC	40	Korrat sbae	YES		P	G	6
2023	51	M	NC	40	Sebt kdim	YES		P	PDV	1
2023	51	M	R TTT	29	Bab tout	YES		P	TT	1
2023	51	M	NC	40	My hassan	YES		P	TT	1
2023	51	M	NC	24	My hassan	YES		P	PDV	1
2023	51	M	NC	75	AZLA	YES		P	G	1
2023	51	M	NC	58	Coelma	YES		N	TT	1
2023	51	M	NC	23	My hassan	YES		P	TT	1
2023	51	M	NC	24	My hassan	YES		P	TT	1
2023	51	F	NC	75	Korrat sbae	YES		N	PDV	1
2023	52	M		40	My hassan	YES	GASTRO-INTESTINAL	P	PDV	1
2023	52	M	NC	25	Coelma	YES		P	PDV	1
2023	52	M	NC	60	Zinat	YES		P	G	1
2023	52	M	NC	34	Samsa	YES		P	TT	1
2023	52	M	R PDV	31	Prison local	YES		P	TT	1
2023	52	F	R TTT	44	Saddina	YES		P	G	2
2023	52	M	NC	51	Samsa	YES		P	G	1
2023	52	M	NC	37	Kassaba	YES		P	TT	1
2023	52	M	NC	69	AZLA	YES		P	G	1
2023	52	M	NC	67	Zaitouna	YES		P	G	1
2023	52	M	NC	30	Samsa	YES		P	G	1
2023	52	M	NC	34	Cite scolaire	YES		P	G	1
2023	52	M	NC	54	AZLA	YES		P	PDV	1
2023	52	M	NC	27	Coelma	YES		P	G	1
2023	52	F	NC	80	Cite scolaire	YES		P	PDV	1
2023	52	F	NC	34	Dersa 3	YES		P	G	1
2023	52	F	NC	66	Dersa 3	YES		P	G	1
2023	52	M	R TTT	65	Kassaba	YES		P	PDV	1
2023	52	M	R PDV	64	Mellah	YES		P	PDV	1
2023	52	M	R TTT	44	Samsa	YES		P	G	1
2023	52	M	NC	53	Mellah	YES		P	TT	1
2023	52	M	NC	36	My hassan	YES		P	G	1
2023	52	M	NC	26	Malaleyine	YES		P	PDV	1
2023	52	M	NC	28	Nekkata	YES		P	G	1
2023	52	M	NC	33	Touilaa	YES		P	G	1
2023	52	F	NC	15	Mhannech	YES		P	G	1
2023	52	F	NC	65	Dar murcia	YES		N	TT	2
2023	52	M	NC	55	Zaitouna	YES		P	TT	1
2023	52	M	NC	31	My hassan	YES		P	TR	1
2023	52	M	NC	43	Samsa	YES		P	TT	1
2023	52	M	NC	27	Sebt kdim	YES		P	Ris	1
2023	52	M	NC	20	Korrat sbae	YES		N	TT	1
2023	52	M	NC	35	Coelma	YES		N	TT	1
2023	52	M	NC	20	Beni hassan	YES		P	G	1
2023	52	F	NC	32	Dersa 3	YES		P	G	1
2023	52	M	NC	33	Mhannech	YES		P	G	1
2023	52	F	NC	19	Dersa 3	YES		P	G	1
2023	53	F	NC	33	Boujarrah	YES		N	TT	1
2023	53	M	NC	28	Samsa	YES	Pleural		TT	1
2023	53	M	NC	41	Samsa	YES		P	G	1
2023	53	F	NC	75	AZLA	YES		P	G	1
2023	53	M	NC	26	Dersa 3	YES		P	G	2
2023	53	M	NC	49	Cite scolaire	YES		P	D	1
2023	53	M	NC	61	Boujarrah	YES		P	TT	1
2023	53	M	NC	26	Dersa 3	YES		P	PDV	1
2023	53	F	NC	17	Bab tout	YES		P	G	1
2023	53	M	NC	23	Cite scolaire	YES		P	G	1
2023	53	F	NC	27	Cite scolaire	YES		P	G	1
2023	53	M	NC	23	My hassan	YES		P	TT	1
2023	53	F	NC	20	Samsa	YES		P	G	1
2023	53	M	NC	73	Cite scolaire	YES		P	PDV	2
2023	53	M	NC	23	Cite scolaire	YES		P	G	1
2023	53	M	R TTT	49	Touilaa	YES		P	PDV	1
2023	53	M	NC	28	Boujarrah	YES		P	TT	1
2023	53	F	NC	33	Prison local	YES		P	G	1
2023	53	F	NC	58	Zaitouna	YES		P	G	1
2023	53	M	NC	27	Jbel lhbib	YES		P	PDV	1
2023	53	F	NC	28	Kassaba	YES		P	G	1
2023	53	M	NC	30	Beni hassan	YES		P	TT	1
2023	53	F	R TTT	40	Sahtreyenne	YES		P	G	1
2023	53	F	NC	19	Boujarrah	YES		P	TT	1
2023	53	M	NC	70	Samsa	YES		P	G	1
2023	53	M	NC	38	Boujarrah	YES		P	G	1
2023	53	F	NC	41	My hassan	YES		P	G	1
2023	53	F	NC	36	Boujarrah	YES		P	G	1
2023	53	M	NC	32	Beni hassan	YES		P	G	1
2023	53	M	NC	23	Bab tout	YES		P	TT	1
2023	53	M	NC	34	Coelma	YES		P	G	1
2023	53	M	NC	25	Dar murcia	YES		P	G	1
2023	53	M	NC	83	Dersa 1	YES		P	D	1
2023	53	F	NC	19	Boujarrah	YES		P	TT	1
2023	53	M	NC	44	Kassaba	YES		N	TT	1
2023	53	M	NC	56	Tabola	YES		P	G	1
2023	53	M	NC	51	Sidi talha	YES		P	PDV	1
2023	53	M	NC	27	Fondaq	YES		P	G	1
2023	53	M	NC	41	Sidi talha	YES	GG	P	G	1
2023	53	M	NC	23	My hassan	YES		P	PDV	1
2023	53	F	NC	19	Nekkata	YES		P	G	1
2023	53	M	NC	41	Nekkata	YES		P	G	1
2023	53	F	NC	31	Zinat	YES		N	TT	1
2023	53	M	R TTT	62	Cite scolaire	YES		P	G	1
2023	53	M	NC	21	Dersa 1	YES		P	G	1
2023	53	M	NC	60	Mhannech	YES		P	G	1
2023	53	M	NC	62	Cite scolaire	YES		P	G	1
2023	53	M	R TTT	29	Sahtreyenne	YES		P	TT	1
2023	53	M	R TTT	65	Kassaba	YES		P	G	1
2023	53	M	NC	36	Cite scolaire	YES		P	G	1
2023	53	M	NC	24	My hassan	YES		P	TT	1
2023	54	M	NC	41	Samsa	YES		P	PDV	1
2023	54	M	NC	39	AZLA	YES		P	G	1
2023	54	M	R TTT	52	Coelma	YES		P	TT	1
2023	54	M	R TTT	64	My hassan	YES		P	G	1
2023	54	M	NC	41	My hassan	YES		P	PDV	1
2023	54	M	NC	29	Dersa 1	YES		P	TT	1
2023	54	M	NC	29	Mhannech	YES		P	G	1
2023	54	M	NC	69	My hassan	YES		P	G	1
2023	54	M	NC	39	Touilaa	YES		P	G	2
2023	54	M	NC	27	Dar murcia	YES		P	G	1
2023	54	M	NC	33	Dersa 1	YES		P	G	1
2023	54	M	NC	42	Dersa 3	YES		P	TT	1
2023	54	F	NC	16	My hassan	YES		N	PDV	1
2023	54	M	NC	30	Cite scolaire	YES		P	G	2
2023	54	M	NC	23	Prison local	YES		P	PDV	1
2023	54	M	NC	45	Prison local	YES		P	D	1
2023	54	M	NC	48	Sidi frij	YES		P	TT	1
2023	54	M	NC	37	Samsa	YES		P	TT	1
2023	54	M	NC	30	Tabola	YES		P	G	1
2023	54	F	NC	56	Jbel lhbib	YES		P	G	1
2023	54	M	NC	28	Boujarrah	YES		N	TT	1
2023	54	F	NC	45	Dersa 3	YES		P	G	1
2023	54	F	NC	18	Samsa	YES		P	G	1
2023	54	M	NC	28	Korrat sbae	YES		P	PDV	1
2023	54	M	NC	45	Mellah	YES		P	D	1
2023	54	M	NC	37	Boujarrah	YES		P	G	1
2023	54	F	NC	30	Tabola	YES		P	G	1
2023	54	M	NC	29	Touilaa	YES		P	Ris	1
2023	55	M	NC	18	Bab tout	YES		N	D	1
2023	55	M	NC	38	My hassan	YES		P	G	3
2023	55	M	NC	30	Bab tout	YES		P	G	1
2023	55	M	NC	45	Dersa 3	YES		P	G	1
2023	55	F	NC	21	Mhannech	YES		P	G	1
2023	55	M	NC	24	Nekkata	YES		N	TT	1
2023	55	M	NC	53	My hassan	YES		P	G	1
2023	55	M	NC	51	Korrat sbae	YES		P	G	1
2023	55	M	R TTT	29	Kassaba	YES		P	G	1
2023	55	M	NC	75	AZLA	YES		P	G	2
2023	55	M	R TTT	74	Korrat sbae	YES		N	D	1
2023	55	M	NC	43	Sidi frij	YES		P	TT	1
2023	55	M	NC	26	AZLA	YES		P	G	1
2023	55	F	NC	30	AZLA	YES		P	TT	1
2023	55	M	NC	64	My hassan	YES		P	G	1
2023	55	F	NC	17	Sebt kdim	YES		P	G	1
2023	55	F	NC	83	Boujarrah	YES		P	G	2
2023	55	M	R TTT	35	Cite scolaire	YES		P	PDV	1
2023	55	F	NC	20	Tabola	YES		P	G	1
2023	55	M	NC	81	Boujarrah	YES		P	G	1
2023	55	M	NC	24	Zaitouna	YES		P	G	1
2023	55	M	NC	51	Bab tout	YES		P	G	1
2023	55	M	NC	89	Cite scolaire	YES		P	TT	1
2023	55	F	NC	52	Coelma	YES		P	G	1
2023	55	M	NC	17	Tabola	YES		P	G	1
2023	55	M	NC	18	Boujarrah	YES		P	G	1
2023	55	M	NC	28	Coelma	YES		P	PDV	1
2023	55	M	NC	72	AZLA	YES	Pleural	P	D	1
2023	55	M	NC	35	AZLA	YES		P	G	1
2023	55	M	NC	37	Zaitouna	YES		P	TT	1
2023	55	M	NC	70	Boujarrah	YES		P	G	2
2023	55	M	NC	31	Touilaa	YES		P	G	1
2023	55	M	R TTT	32	Samsa	YES		P	PDV	1
2023	55	M	NC	38	Korrat sbae	YES		P	PDV	1
2023	55	F	NC	23	Boujarrah	YES		P	TT	1
2023	55	M	NC	62	Tabola	YES		N	PDV	1
2023	56	M	NC	63	Bab tout	YES	Pleural	P	D	1
2023	56	M	NC	21	Khazzan laou	YES		P	G	1
2023	56	M	NC	54	Tabola	YES		P	G	1
2023	56	M	NC	62	Dersa 1	YES	Pleural	P	PDV	1
2023	56	M	R TTT	63	Tabola	YES		P	G	1
2023	56	M	NC	71	Tabola	YES		P	G	1
2023	56	F	NC	64	Beni hassan	YES		P		1
2023	56	M	NC	58	Cite scolaire	YES		N	TT	1
2023	56	M	NC	44	My hassan	YES		P	PDV	1
2023	56	M	NC	59	Dar murcia	YES		P	TT	1
2023	56	M	NC	37	Nekkata	YES		P	TT	1
2023	56	F	NC	50	Nekkata	YES		P	G	1
2023	56	M	NC	25	Nekkata	YES		P	TT	1
2023	56	M	NC	34	Sidi frij	YES		N	TT	1
2023	56	M	NC	44	My hassan	YES		P	G	1
2023	56	M	NC	23	Coelma	YES		P	G	1
2023	56	F	NC	60	Dersa 1	YES		P	G	1
2023	56	F	NC	34	Boujarrah	YES		N	TT	1
2023	56	F	NC	40	Kassaba	YES		P	G	1
2023	56	M	NC	35	Mhannech	YES		P	G	1
2023	56	M	NC	43	Samsa	YES		P	G	1
2023	56	M	NC	31	Zaitouna	YES		P	TT	1
2023	56	M	NC	36	Fondaq	YES		P	TT	1
2023	56	F	NC	70	Tabola	YES		P	G	1
2023	56	F	NC	27	My hassan	YES		N	ER DIAG	1
2023	56	M	NC	44	Coelma	YES		P		1
2023	56	M	NC	44	Nekkata	YES		P	TR	1
2023	56	F	NC	66	Kassaba	YES		N	TT	1
2023	56	M	NC	63	Tabola	YES		P	G	1
2023	56	M	NC	34	Dersa 3	YES		P	G	1
2023	56	M	NC	52	Touilaa	YES		P		1
2023	56	M	NC	47	Nekkata	YES		P		1
2023	56	F	NC	31	Touilaa	YES		P	G	1
2023	56	M	NC	50	Cite scolaire	YES		P	G	1
2023	56	M	R PDV	28	Cite scolaire	YES		P	D	1
2023	57	M	NC	31	Korrat sbae	YES		P	G	1
2023	57	M	NC	51	Mellah	YES		P	TT	1
2023	57	M	NC	36	My hassan	YES		P	G	2
2023	57	M	NC	31	Tabola	YES	Pleural	P	TT	1
2023	57	M	NC	39	Samsa	YES		P		1
2023	57	M	NC	54	Coelma	YES		P	G	1
2023	57	M	NC	86	Tabola	YES		P	G	1
2023	57	M	NC	22	Boujarrah	YES		P	G	2
2023	57	M	NC	46	Beni hassan	YES		P	G	1
2023	57	F	NC	51	Mhannech	YES		P	G	1
2023	57	M	NC	57	Dersa 1	YES		P	G	2
2023	57	M	R PDV	25	Malaleyine	YES		P	PDV	1
2023	57	M	R PDV	33	Boujarrah	YES		P		1
2023	57	M	NC	36	Mhannech	YES		P	G	1
2023	57	M	NC	80	Cite scolaire	YES		P	G	1
2023	57	M	NC	49	Dersa 3	YES		P	G	1
2023	57	M	NC	56	Boujarrah	YES		P	G	1
2023	57	M	NC	64	Korrat sbae	YES		P	G	1
2023	57	M	NC	35	Bab tout	YES		P	G	1
2023	57	M	NC	67	Samsa	YES		P	G	1
2023	57	M	R TTT	26	Coelma	YES		P	G	1
2023	57	F	NC	51	Cite scolaire	YES		P	G	1
2023	57	F	NC	68	Zaitouna	YES		P	G	1
2023	57	M	NC	35	Bab tout	YES		P	G	1
2023	57	M	NC	21	Khazzan laou	YES		P	G	1
2023	57	F	NC	55	Mellah	YES		P		1
2023	57	M	NC	33	Korrat sbae	YES		P	PDV	1
2023	57	F	NC	26	Beni said	YES		P	G	1
2023	57	F	NC	29	Beni harchen	YES		P	G	2
2023	57	M	NC	20	Korrat sbae	YES		P	TT	1
2023	57	M	NC	84	Mhannech	YES		P	G	1
2023	57	M	NC	20	Beni hassan	YES		P	G	1
2023	57	F	NC	24	Sidi frij	YES		N	TT	1
2023	57	M	NC	36	Ouad laou	YES		P		1
2023	57	M	NC	28	Mellah	YES		P	G	1
2023	57	M	NC	44	Prison local	YES		P		1
2023	57	M	NC	16	Ben karrich	YES		P	TT	1
2023	57	F	NC	66	Korrat sbae	YES		P	G	1
2023	58	F	NC	81	Cite scolaire	YES		P	G	1
2023	58	F	NC	65	Nekkata	YES		P	G	1
2023	58	F	NC	24	Korrat sbae	YES		P	G	1
2023	58	M	NC	21	Nekkata	YES		P	G	1
2023	58	M	NC	24	Zaitouna	YES		P	G	1
2023	58	M	NC	45	Korrat sbae	YES		P	TR	1
2023	58	F	NC	18	Cite scolaire	YES		N	TT	1
2023	58	M	NC	33	Prison local	YES		P	PDV	1
2023	58	F	NC	39	AZLA	YES		P		1
2023	58	F	NC	63	Dar murcia	YES		P	TT	1
2023	58	M	NC	68	Samsa	YES		P		1
2023	58	M	NC	26	AZLA	YES		P	G	1
2023	58	M	NC	46	Prison local	YES		P	TT	1
2023	58	M	R TTT	43	Bab tout	YES		P	TT	1
2023	58	M	NC	39	Beni hassan	YES		P	G	1
2023	58	M	NC	76	Touilaa	YES		P		1
2023	58	M	NC	43	Boujarrah	YES		P		1
2023	58	M	NC	54	Bab tout	YES		P		1
2023	58	F	NC	77	Kassaba	YES		P	G	1
2023	58	F	NC	19	Mhannech	YES		P	G	1
2023	58	M	NC	35	Touilaa	YES		P		1
2023	58	F	NC	86	Coelma	YES		P		1
2023	58	M	NC	84	Ouad laou	YES		P	G	2
2023	58	M	NC	64	Mellah	YES		P	PDV	1
2023	58	F	NC	16	Zinat	YES		P	G	1
2023	58	M	NC	70	Boujarrah	YES		P	G	1
2023	58	M	NC	37	Samsa	YES		P	G	1
2023	58	M	NC	65	Cite scolaire	YES		P		1
2023	58	M	NC	53	My hassan	YES		P	G	1
2023	58	M	R TTT	20	Samsa	YES		P	G	1
2023	58	M	NC	45	Dersa 3	YES		P	PDV	1
2023	58	F	NC	31	Bab tout	YES	Cerebral	P		2
2023	58	F	NC	25	Beni said	YES		P	G	1
2023	58	F	NC	88	My hassan	YES		P	D	1
2023	58	M	NC	46	Zaitouna	YES		P	G	1
2023	58	M	NC	41	Sahtreyenne	YES		P		1
2023	59	M	NC	33	Zaitouna	YES		P	G	1
2023	59	F	NC	57	Ben karrich	YES		P	G	1
2023	59	M	NC	32	Dar murcia	YES		P	G	1
2023	59	M	NC	79	Nekkata	YES		P	G	1
2023	59	M	R TTT	77	Dersa 3	YES		P	G	1
2023	59	F	NC	68	Nekkata	YES		P		1
2023	59	F	NC	73	Nekkata	YES		P	G	2
[truncated: 48 more rows]

## Sheet: KAYWORDS
GENDER
M	MALE
F	FEMALE
TB STATUS
NC	NEW CASE
R TTT	RETREATMENT AFTER RELAPSE
R PDV	RETREATMENT AFTER LOST TO FOLLOW UP
R ECH	RETREATMENT AFTER TREATMENT FAILURE
Xpert Ultra RESULTS
P	POSITIVE
N	NEGATIVE
TREATMENT OUTCOME
G	CURED
TT	TREATMENT COMPLETE
PDV	LOST TO FOLLOW PU
TR	TRANSFER
D	DEAD
Ris	RESISTANCE MTB
E	TREATMENT FAILURE
ER DIAG	DIAGNOSTIC ERROR
TTT SCHEME
1	2RHZE/4RH
2	2RHZE/7RH
3	2RHZE/10RH
4	3RHZE/4RH
5	5RHE/7RH
6	3RHZE/7HE
7	3RE+Levo/5RE
8	(RHZE 1gel/J // RH 1gel/J)/4RH
9	3RHZE/5RHE

## Sheet: Districts coordinates
District Name	Latitude	Longitude
Bab Tout	35.57189686596361	-5.372571561502697
Boujarrah	35.586851788957745	-5.358419784659898
C.Scolaire	35.57204421506053	-5.3817061846748055
Coelma	35.563861401719045	-5.342277534160626
Dersa I	35.595991776090024	-5.385818308873313
Dersa III	35.577531929652075	-5.3864080818671365
El Kassaba	35.575892424537685	-5.37108195086804
Mellah	35.56905356279675	-5.367103880130963
M'hannech	35.56463597547445	-5.364676129417986
My Hassan	35.57688628205844	-5.357053428833601
Nakata	35.5697037687506	-5.408261777566383
Samsa	35.577464443897725	-5.398389427053251
Sidi Frij	35.57105283919512	-5.363336119112113
Sidi Talha	35.573351650787515	-5.384090600424299
Touilaa	35.581087191888436	-5.362474846888058
Korrat Sbaa	35.55732530451667	-5.387676393112232
Tabola	35.57014834751685	-5.403838243836313
Dar Murcia	35.58765457053946	-5.368068409634564

## Sheet: Communes coordinates
Adress	Latitude	Longitude
Al Oued	35.2645	-5.23073
AZLA	35.552240	-5.243550
Ben karrich	35.5377	-5.40966
Beni harchen	35.5009	-5.69398
Oulad Ali Mansour	35.3811	-5.23175
Beni idder	35.3986	-5.51253
Beni lait	35.2939	-5.39886
Beni said	35.4224	-5.17449
Jbel lhbib	35.4665	-5.79715
Malaleyine	35.643	-5.37302
Ouad laou	35.4474	-5.09522
Saddina	35.6207	-5.4519
Sahtreyenne	35.4969	-5.4673
Sebt kdim	35.6031	-5.53023
Tétouan	35.5717	-5.35971
Zaitoune	35.521220	-5.340650
Zinat	35.470940	-5.402700
Al Hamra	35.345489	-5.351372

[truncated: 1 more sheets: TETOUAN MAP]
